# Supplementary material for: 2-Isopropyl-5-methyl­cyclo­hexyl diphenyl­phospho­namidate
Source: Acta Crystallogr Sect E Struct Rep Online. 2011 Mar 31;67(Pt 4):o998. doi: 10.1107/S1600536811010580 (PMC3099934; doi:10.1107/S1600536811010580)
Supplement: Supplementary file 1 [file e-67-0o998-sup1.cif]

##############################################################################
###                                                                        ###
###        Electronic paper (Acta Crystallographica Section E)             ###
###                                                                        ###
##############################################################################
#                                                                            #
# This CIF contains the data in a paper accepted for publication in Acta     #
# Crystallographica Section E. It conforms to the requirements of Notes      #
# for Authors for Section E, and has been peer reviewed under the auspices   #
# of the IUCr Commission on Journals.                                        #
#                                                                            #
# Full details of the Crystallographic Information File format               #
# are given in the paper "The Crystallographic Information File (CIF):       #
# a New Standard Archive File for Crystallography" by S. R. Hall, F. H.      #
# Allen and I. D. Brown [Acta Cryst. (1991), A47, 655-685].                  #
#                                                                            #
# The current version of the core CIF dictionary is obtainable from          #
# ftp://ftp.iucr.org/pub/cif_core.dic. The current version number is 2.4.    #
#                                                                            #
# Software is freely available for graphical display of the structure(s) in  #
# this CIF.  For information consult the CIF home page http://www.iucr.org/  #
# cif/home.html                                                              #
#                                                                            #
# This file may be used for bona fide research purposes within the           #
# scientific community so long as proper attribution is given to the journal # 
# article from which it was obtained.                                        #
#                                                                            #
##############################################################################
                                             
data_I
_audit_creation_method     SHELXL-97
_chemical_name_systematic
;
<i>N</i>-({[5-methyl-2-(propan-2-yl)cyclohexyl]oxy}(phenyl)phosphoryl)aniline
;
_chemical_name_common
;
2-Isopropyl-5-methylcyclohexyl diphenylphosphonamidate
;
_chemical_formula_moiety     'C22 H30 N O2 P'
_chemical_formula_sum     'C22 H30 N O2 P'
_chemical_formula_weight     371.44
_chemical_melting_point     ?
_symmetry_cell_setting     monoclinic
_symmetry_space_group_name_H-M     'P 21'
_symmetry_space_group_name_Hall     'P 2yb'
loop_
    _symmetry_equiv_pos_as_xyz
    'x, y, z'
    '-x, y+1/2, -z'
_cell_length_a     8.6934(8)
_cell_length_b     5.4716(5)
_cell_length_c     22.100(2)
_cell_angle_alpha     90.00
_cell_angle_beta     101.0060(10)
_cell_angle_gamma     90.00
_cell_volume     1031.90(17)
_cell_formula_units_Z     2
_cell_measurement_reflns_used     1942
_cell_measurement_theta_min     2.727
_cell_measurement_theta_max     25.24
_cell_measurement_temperature     298(2)
_exptl_crystal_description     block
_exptl_crystal_colour     colorless
_exptl_crystal_size_max     0.45
_exptl_crystal_size_mid     0.36
_exptl_crystal_size_min     0.17
_exptl_crystal_density_diffrn     1.195
_exptl_crystal_density_meas     ?
_exptl_crystal_density_method     'not measured'
_exptl_crystal_F_000     400
_exptl_absorpt_coefficient_mu     0.149
_exptl_absorpt_correction_type     multi-scan
_exptl_absorpt_process_details     '(SADABS; Sheldrick, 1996)'
_exptl_absorpt_correction_T_min     0.9362
_exptl_absorpt_correction_T_max     0.9752
_exptl_special_details
;
;
_diffrn_ambient_temperature     298(2)
_diffrn_radiation_type     MoK\a
_diffrn_radiation_wavelength     0.71073
_diffrn_radiation_source     'fine-focus sealed tube'
_diffrn_radiation_monochromator     graphite
_diffrn_measurement_device_type     'Siemens SMART CCD area-detector'
_diffrn_measurement_method     '\f and \w'
_diffrn_detector_area_resol_mean     ?
_diffrn_reflns_number     5183
_diffrn_reflns_av_R_equivalents     0.0214
_diffrn_reflns_av_sigmaI/netI     0.0500
_diffrn_reflns_theta_min     2.73
_diffrn_reflns_theta_max     25.02
_diffrn_reflns_theta_full     25.02
_diffrn_measured_fraction_theta_max     0.989
_diffrn_measured_fraction_theta_full     0.989
_diffrn_reflns_limit_h_min     -10
_diffrn_reflns_limit_h_max     10
_diffrn_reflns_limit_k_min     -6
_diffrn_reflns_limit_k_max     6
_diffrn_reflns_limit_l_min     -26
_diffrn_reflns_limit_l_max     13
_diffrn_standards_number     ?
_diffrn_standards_interval_count     ?
_diffrn_standards_interval_time     ?
_diffrn_standards_decay_%     ?
_refine_special_details
;
Refinement of <i>F</i>^2^ against ALL reflections. The weighted <i>R</i>-factor
<i>wR</i> and goodness of fit <i>S</i> are based on <i>F</i>^2^, conventional
<i>R</i>-factors <i>R</i> are based on <i>F</i>, with <i>F</i> set to zero for
negative <i>F</i>^2^. The threshold expression of <i>F</i>^2^ >
\s(<i>F</i>^2^) is used only for calculating <i>R</i>-factors(gt) <i>etc</i>.
and is not relevant to the choice of reflections for refinement.
<i>R</i>-factors based on <i>F</i>^2^ are statistically about twice as large
as those based on <i>F</i>, and <i>R</i>- factors based on ALL data will be
even larger.
;
_reflns_number_total     3589
_reflns_number_gt     2814
_reflns_threshold_expression     I>2\s(I)
_refine_ls_structure_factor_coef     Fsqd
_refine_ls_matrix_type     full
_refine_ls_R_factor_all     0.0632
_refine_ls_R_factor_gt     0.0447
_refine_ls_wR_factor_gt     0.0948
_refine_ls_wR_factor_ref     0.1044
_refine_ls_goodness_of_fit_ref     1.087
_refine_ls_restrained_S_all     1.087
_refine_ls_number_reflns     3589
_refine_ls_number_parameters     238
_refine_ls_number_restraints     1
_refine_ls_hydrogen_treatment     constr
_refine_ls_weighting_scheme     calc
_refine_ls_weighting_details
         'calc w=1/[\s^2^(Fo^2^)+(0.0475P)^2^+0.0269P] where P=(Fo^2^+2Fc^2^)/3'
_atom_sites_solution_hydrogens     geom
_atom_sites_solution_primary     direct
_atom_sites_solution_secondary     difmap
_refine_ls_shift/su_max     0.000
_refine_ls_shift/su_mean     0.000
_refine_diff_density_max     0.153
_refine_diff_density_min     -0.249
_refine_ls_extinction_method     none
_refine_ls_extinction_coef     ?
_refine_ls_abs_structure_details     'Flack (1983), <b>1550 Friedel pairs</b>'
_refine_ls_abs_structure_Flack     -0.06(12)
loop_
    _atom_type_symbol
    _atom_type_description
    _atom_type_scat_dispersion_real
    _atom_type_scat_dispersion_imag
    _atom_type_scat_source
    'C' 'C' 0.0033 0.0016
                         'International Tables Vol C Tables 4.2.6.8 and 6.1.1.4'
    'H' 'H' 0.0000 0.0000
                         'International Tables Vol C Tables 4.2.6.8 and 6.1.1.4'
    'N' 'N' 0.0061 0.0033
                         'International Tables Vol C Tables 4.2.6.8 and 6.1.1.4'
    'O' 'O' 0.0106 0.0060
                         'International Tables Vol C Tables 4.2.6.8 and 6.1.1.4'
    'P' 'P' 0.1023 0.0942
                         'International Tables Vol C Tables 4.2.6.8 and 6.1.1.4'
_computing_data_collection     'SMART (Siemens, 1996)'
_computing_cell_refinement     'SAINT (Siemens, 1996)'
_computing_data_reduction     'SAINT (Siemens, 1996)'
_computing_structure_solution     'SHELXS97 (Sheldrick, 2008)'
_computing_structure_refinement     'SHELXL97 (Sheldrick, 2008)'
_computing_molecular_graphics     'SHELXTL (Sheldrick, 2008)'
_computing_publication_material     'SHELXTL (Sheldrick, 2008)'
loop_
    _atom_site_type_symbol
    _atom_site_label
    _atom_site_fract_x
    _atom_site_fract_y
    _atom_site_fract_z
    _atom_site_U_iso_or_equiv
    _atom_site_adp_type
    _atom_site_calc_flag
    _atom_site_refinement_flags
    _atom_site_occupancy
    _atom_site_disorder_assembly
    _atom_site_disorder_group
    C C1 -0.0896(4) 0.6404(9) 0.08739(15) 0.0830(12) Uani d . 1 . .
    H H1A -0.0743 0.4702 0.0778 0.100 Uiso calc R 1 . .
    H H1B -0.1840 0.6970 0.0602 0.100 Uiso calc R 1 . .
    P P1 0.36057(8) 0.79230(14) 0.29338(3) 0.03738(19) Uani d . 1 . .
    C C2 0.5704(3) 0.8039(6) 0.30983(11) 0.0402(6) Uani d . 1 . .
    O O2 0.2888(2) 1.0296(3) 0.30075(8) 0.0446(5) Uani d . 1 . .
    C C3 0.2897(3) 0.5828(5) 0.39742(11) 0.0351(6) Uani d . 1 . .
    O O1 0.3227(2) 0.6846(4) 0.22586(8) 0.0436(5) Uani d . 1 . .
    C C4 0.3333(4) 0.7801(7) 0.49563(12) 0.0570(8) Uani d . 1 . .
    H H4 0.3754 0.9087 0.5210 0.068 Uiso calc R 1 . .
    C C5 0.3513(3) 0.7748(7) 0.43486(11) 0.0459(7) Uani d . 1 . .
    H H5 0.4046 0.9000 0.4193 0.055 Uiso calc R 1 . .
    N N1 0.3040(3) 0.5712(4) 0.33461(10) 0.0424(6) Uani d . 1 . .
    H H6 0.2807 0.4340 0.3161 0.051 Uiso calc R 1 . .
    C C7 0.0423(3) 0.6000(7) 0.19730(13) 0.0543(8) Uani d . 1 . .
    H H7A 0.0304 0.6289 0.2395 0.065 Uiso calc R 1 . .
    H H7B 0.0660 0.4282 0.1934 0.065 Uiso calc R 1 . .
    C C8 0.6462(4) 0.9995(6) 0.28841(14) 0.0566(9) Uani d . 1 . .
    H H8 0.5884 1.1207 0.2648 0.068 Uiso calc R 1 . .
    C C9 0.2115(3) 0.3967(6) 0.42092(13) 0.0458(8) Uani d . 1 . .
    H H9 0.1710 0.2659 0.3960 0.055 Uiso calc R 1 . .
    C C10 0.1771(3) 0.7509(6) 0.18402(11) 0.0439(8) Uani d . 1 . .
    H H10 0.1549 0.9240 0.1899 0.053 Uiso calc R 1 . .
    C C11 0.2538(4) 0.5968(7) 0.51885(14) 0.0611(9) Uani d . 1 . .
    H H11 0.2408 0.6024 0.5596 0.073 Uiso calc R 1 . .
    C C12 0.6582(4) 0.6285(6) 0.34548(13) 0.0507(8) Uani d . 1 . .
    H H12 0.6085 0.4972 0.3604 0.061 Uiso calc R 1 . .
    C C13 0.2020(4) 0.7132(6) 0.11828(12) 0.0534(9) Uani d . 1 . .
    H H13 0.2114 0.5362 0.1132 0.064 Uiso calc R 1 . .
    C C14 0.1938(4) 0.4062(7) 0.48197(14) 0.0590(9) Uani d . 1 . .
    H H14 0.1406 0.2815 0.4979 0.071 Uiso calc R 1 . .
    C C15 0.8088(4) 1.0140(7) 0.30229(16) 0.0660(10) Uani d . 1 . .
    H H15 0.8597 1.1438 0.2873 0.079 Uiso calc R 1 . .
    C C16 -0.1120(4) 0.6599(7) 0.15376(15) 0.0641(10) Uani d . 1 . .
    H H16 -0.1400 0.8292 0.1613 0.077 Uiso calc R 1 . .
    C C17 0.3526(5) 0.8226(9) 0.10465(16) 0.0738(11) Uani d . 1 . .
    H H17 0.4384 0.7565 0.1356 0.089 Uiso calc R 1 . .
    C C18 0.0482(4) 0.7874(9) 0.07536(13) 0.0765(10) Uani d . 1 . .
    H H18A 0.0285 0.9595 0.0812 0.092 Uiso calc R 1 . .
    H H18B 0.0590 0.7642 0.0329 0.092 Uiso calc R 1 . .
    C C19 0.8948(4) 0.8369(7) 0.33812(16) 0.0634(11) Uani d . 1 . .
    H H19 1.0035 0.8479 0.3477 0.076 Uiso calc R 1 . .
    C C20 0.3841(5) 0.7449(10) 0.04193(16) 0.1023(16) Uani d . 1 . .
    H H20A 0.3830 0.5697 0.0392 0.153 Uiso calc R 1 . .
    H H20B 0.4847 0.8050 0.0370 0.153 Uiso calc R 1 . .
    H H20C 0.3044 0.8109 0.0100 0.153 Uiso calc R 1 . .
    C C21 0.3603(7) 1.0937(9) 0.1111(3) 0.1244(19) Uani d . 1 . .
    H H21A 0.2736 1.1659 0.0835 0.187 Uiso calc R 1 . .
    H H21B 0.4567 1.1518 0.1013 0.187 Uiso calc R 1 . .
    H H21C 0.3555 1.1379 0.1527 0.187 Uiso calc R 1 . .
    C C22 -0.2440(5) 0.4933(9) 0.1665(2) 0.0947(14) Uani d . 1 . .
    H H22A -0.2187 0.3263 0.1595 0.142 Uiso calc R 1 . .
    H H22B -0.3403 0.5366 0.1396 0.142 Uiso calc R 1 . .
    H H22C -0.2556 0.5128 0.2086 0.142 Uiso calc R 1 . .
    C C23 0.8201(4) 0.6464(7) 0.35934(15) 0.0633(10) Uani d . 1 . .
    H H23 0.8783 0.5267 0.3834 0.076 Uiso calc R 1 . .
loop_
    _atom_site_aniso_label
    _atom_site_aniso_U_11
    _atom_site_aniso_U_22
    _atom_site_aniso_U_33
    _atom_site_aniso_U_12
    _atom_site_aniso_U_13
    _atom_site_aniso_U_23
    C1 0.074(3) 0.110(3) 0.054(2) 0.010(3) -0.0144(19) -0.006(2)
    P1 0.0433(4) 0.0378(4) 0.0310(3) 0.0023(4) 0.0073(3) -0.0027(4)
    C2 0.0466(16) 0.0431(15) 0.0316(13) -0.0011(18) 0.0092(11) -0.0062(16)
    O2 0.0501(13) 0.0402(11) 0.0438(11) 0.0053(10) 0.0098(9) -0.0045(10)
    C3 0.0356(15) 0.0374(15) 0.0322(14) 0.0056(13) 0.0061(11) -0.0004(13)
    O1 0.0471(11) 0.0513(11) 0.0321(10) 0.0098(10) 0.0065(8) -0.0039(8)
    C4 0.083(2) 0.0498(17) 0.0370(15) 0.002(2) 0.0088(14) -0.0086(18)
    C5 0.0541(17) 0.0452(16) 0.0381(15) -0.0033(18) 0.0077(12) -0.0003(17)
    N1 0.0543(16) 0.0373(13) 0.0365(13) -0.0036(12) 0.0110(11) -0.0059(11)
    C7 0.052(2) 0.069(2) 0.0417(17) 0.0033(18) 0.0096(14) -0.0063(17)
    C8 0.057(2) 0.056(2) 0.056(2) -0.0012(18) 0.0110(16) 0.0024(17)
    C9 0.052(2) 0.0386(16) 0.0476(18) -0.0023(14) 0.0106(15) 0.0001(14)
    C10 0.0489(17) 0.048(2) 0.0322(13) 0.0108(16) 0.0015(12) -0.0048(14)
    C11 0.087(3) 0.064(2) 0.0363(17) 0.011(2) 0.0221(17) 0.0024(18)
    C12 0.049(2) 0.054(2) 0.0504(18) 0.0049(16) 0.0124(15) 0.0018(16)
    C13 0.070(2) 0.058(2) 0.0328(15) 0.0075(17) 0.0113(15) 0.0003(14)
    C14 0.074(3) 0.058(2) 0.051(2) 0.0003(18) 0.0259(18) 0.0130(18)
    C15 0.055(2) 0.069(2) 0.077(2) -0.021(2) 0.0205(19) -0.011(2)
    C16 0.055(2) 0.076(2) 0.057(2) 0.005(2) -0.0003(16) -0.0064(18)
    C17 0.081(3) 0.087(3) 0.058(2) 0.010(3) 0.0235(18) 0.015(2)
    C18 0.090(3) 0.098(3) 0.0375(17) 0.013(3) 0.0002(16) 0.006(2)
    C19 0.0388(19) 0.085(3) 0.066(2) 0.002(2) 0.0081(16) -0.025(2)
    C20 0.116(3) 0.141(5) 0.062(2) 0.019(3) 0.047(2) 0.022(3)
    C21 0.155(5) 0.084(3) 0.153(5) -0.012(4) 0.076(4) 0.010(3)
    C22 0.060(3) 0.114(4) 0.106(3) -0.005(3) 0.005(2) -0.012(3)
    C23 0.056(2) 0.072(3) 0.059(2) 0.017(2) 0.0045(17) -0.0031(19)
_geom_special_details
;
All e.s.d.'s (except the e.s.d. in the dihedral angle between two l.s. planes)
are estimated using the full covariance matrix. The cell e.s.d.'s are taken
into account individually in the estimation of e.s.d.'s in distances, angles
and torsion angles; correlations between e.s.d.'s in cell parameters are only
used when they are defined by crystal symmetry. An approximate (isotropic)
treatment of cell e.s.d.'s is used for estimating e.s.d.'s involving l.s.
planes.
;
loop_
    _geom_bond_atom_site_label_1
    _geom_bond_atom_site_label_2
    _geom_bond_site_symmetry_2
    _geom_bond_distance
    _geom_bond_publ_flag
    C1 C18 . 1.508(5) ?
    C1 C16 . 1.520(4) ?
    C1 H1A . 0.9700 ?
    C1 H1B . 0.9700 ?
    P1 O2 . 1.463(2) ?
    P1 O1 . 1.5795(19) ?
    P1 N1 . 1.645(2) ?
    P1 C2 . 1.792(3) ?
    C2 C12 . 1.376(4) ?
    C2 C8 . 1.386(4) ?
    C3 C9 . 1.380(4) ?
    C3 C5 . 1.380(4) ?
    C3 N1 . 1.419(3) ?
    O1 C10 . 1.463(3) ?
    C4 C11 . 1.372(5) ?
    C4 C5 . 1.382(4) ?
    C4 H4 . 0.9300 ?
    C5 H5 . 0.9300 ?
    N1 H6 . 0.8600 ?
    C7 C10 . 1.507(4) ?
    C7 C16 . 1.530(4) ?
    C7 H7A . 0.9700 ?
    C7 H7B . 0.9700 ?
    C8 C15 . 1.390(4) ?
    C8 H8 . 0.9300 ?
    C9 C14 . 1.388(4) ?
    C9 H9 . 0.9300 ?
    C10 C13 . 1.523(4) ?
    C10 H10 . 0.9800 ?
    C11 C14 . 1.364(5) ?
    C11 H11 . 0.9300 ?
    C12 C23 . 1.386(4) ?
    C12 H12 . 0.9300 ?
    C13 C17 . 1.521(5) ?
    C13 C18 . 1.539(4) ?
    C13 H13 . 0.9800 ?
    C14 H14 . 0.9300 ?
    C15 C19 . 1.378(5) ?
    C15 H15 . 0.9300 ?
    C16 C22 . 1.533(5) ?
    C16 H16 . 0.9800 ?
    C17 C21 . 1.490(7) ?
    C17 C20 . 1.524(5) ?
    C17 H17 . 0.9800 ?
    C18 H18A . 0.9700 ?
    C18 H18B . 0.9700 ?
    C19 C23 . 1.358(5) ?
    C19 H19 . 0.9300 ?
    C20 H20A . 0.9600 ?
    C20 H20B . 0.9600 ?
    C20 H20C . 0.9600 ?
    C21 H21A . 0.9600 ?
    C21 H21B . 0.9600 ?
    C21 H21C . 0.9600 ?
    C22 H22A . 0.9600 ?
    C22 H22B . 0.9600 ?
    C22 H22C . 0.9600 ?
    C23 H23 . 0.9300 ?
loop_
    _geom_angle_atom_site_label_1
    _geom_angle_atom_site_label_2
    _geom_angle_atom_site_label_3
    _geom_angle_site_symmetry_1
    _geom_angle_site_symmetry_3
    _geom_angle
    _geom_angle_publ_flag
    C18 C1 C16 . . 112.6(3) ?
    C18 C1 H1A . . 109.1 ?
    C16 C1 H1A . . 109.1 ?
    C18 C1 H1B . . 109.1 ?
    C16 C1 H1B . . 109.1 ?
    H1A C1 H1B . . 107.8 ?
    O2 P1 O1 . . 114.83(11) ?
    O2 P1 N1 . . 114.34(11) ?
    O1 P1 N1 . . 102.61(11) ?
    O2 P1 C2 . . 112.65(14) ?
    O1 P1 C2 . . 103.04(11) ?
    N1 P1 C2 . . 108.29(14) ?
    C12 C2 C8 . . 119.1(3) ?
    C12 C2 P1 . . 121.5(2) ?
    C8 C2 P1 . . 119.3(2) ?
    C9 C3 C5 . . 119.9(2) ?
    C9 C3 N1 . . 118.5(3) ?
    C5 C3 N1 . . 121.6(3) ?
    C10 O1 P1 . . 120.25(16) ?
    C11 C4 C5 . . 120.4(3) ?
    C11 C4 H4 . . 119.8 ?
    C5 C4 H4 . . 119.8 ?
    C3 C5 C4 . . 119.7(3) ?
    C3 C5 H5 . . 120.1 ?
    C4 C5 H5 . . 120.1 ?
    C3 N1 P1 . . 126.9(2) ?
    C3 N1 H6 . . 116.5 ?
    P1 N1 H6 . . 116.5 ?
    C10 C7 C16 . . 112.4(3) ?
    C10 C7 H7A . . 109.1 ?
    C16 C7 H7A . . 109.1 ?
    C10 C7 H7B . . 109.1 ?
    C16 C7 H7B . . 109.1 ?
    H7A C7 H7B . . 107.9 ?
    C2 C8 C15 . . 119.9(3) ?
    C2 C8 H8 . . 120.1 ?
    C15 C8 H8 . . 120.1 ?
    C3 C9 C14 . . 119.5(3) ?
    C3 C9 H9 . . 120.2 ?
    C14 C9 H9 . . 120.2 ?
    O1 C10 C7 . . 110.6(2) ?
    O1 C10 C13 . . 107.8(2) ?
    C7 C10 C13 . . 111.6(2) ?
    O1 C10 H10 . . 108.9 ?
    C7 C10 H10 . . 108.9 ?
    C13 C10 H10 . . 108.9 ?
    C14 C11 C4 . . 119.8(3) ?
    C14 C11 H11 . . 120.1 ?
    C4 C11 H11 . . 120.1 ?
    C2 C12 C23 . . 120.4(3) ?
    C2 C12 H12 . . 119.8 ?
    C23 C12 H12 . . 119.8 ?
    C17 C13 C10 . . 114.8(3) ?
    C17 C13 C18 . . 117.0(3) ?
    C10 C13 C18 . . 106.7(2) ?
    C17 C13 H13 . . 105.8 ?
    C10 C13 H13 . . 105.8 ?
    C18 C13 H13 . . 105.8 ?
    C11 C14 C9 . . 120.6(3) ?
    C11 C14 H14 . . 119.7 ?
    C9 C14 H14 . . 119.7 ?
    C19 C15 C8 . . 120.3(3) ?
    C19 C15 H15 . . 119.9 ?
    C8 C15 H15 . . 119.9 ?
    C1 C16 C7 . . 109.5(3) ?
    C1 C16 C22 . . 112.0(3) ?
    C7 C16 C22 . . 110.7(3) ?
    C1 C16 H16 . . 108.2 ?
    C7 C16 H16 . . 108.2 ?
    C22 C16 H16 . . 108.2 ?
    C21 C17 C20 . . 110.6(4) ?
    C21 C17 C13 . . 113.4(4) ?
    C20 C17 C13 . . 112.4(4) ?
    C21 C17 H17 . . 106.6 ?
    C20 C17 H17 . . 106.6 ?
    C13 C17 H17 . . 106.6 ?
    C1 C18 C13 . . 112.1(3) ?
    C1 C18 H18A . . 109.2 ?
    C13 C18 H18A . . 109.2 ?
    C1 C18 H18B . . 109.2 ?
    C13 C18 H18B . . 109.2 ?
    H18A C18 H18B . . 107.9 ?
    C23 C19 C15 . . 119.7(3) ?
    C23 C19 H19 . . 120.2 ?
    C15 C19 H19 . . 120.2 ?
    C17 C20 H20A . . 109.5 ?
    C17 C20 H20B . . 109.5 ?
    H20A C20 H20B . . 109.5 ?
    C17 C20 H20C . . 109.5 ?
    H20A C20 H20C . . 109.5 ?
    H20B C20 H20C . . 109.5 ?
    C17 C21 H21A . . 109.5 ?
    C17 C21 H21B . . 109.5 ?
    H21A C21 H21B . . 109.5 ?
    C17 C21 H21C . . 109.5 ?
    H21A C21 H21C . . 109.5 ?
    H21B C21 H21C . . 109.5 ?
    C16 C22 H22A . . 109.5 ?
    C16 C22 H22B . . 109.5 ?
    H22A C22 H22B . . 109.5 ?
    C16 C22 H22C . . 109.5 ?
    H22A C22 H22C . . 109.5 ?
    H22B C22 H22C . . 109.5 ?
    C19 C23 C12 . . 120.7(3) ?
    C19 C23 H23 . . 119.7 ?
    C12 C23 H23 . . 119.7 ?
loop_
    _geom_torsion_atom_site_label_1
    _geom_torsion_atom_site_label_2
    _geom_torsion_atom_site_label_3
    _geom_torsion_atom_site_label_4
    _geom_torsion_site_symmetry_1
    _geom_torsion_site_symmetry_2
    _geom_torsion_site_symmetry_3
    _geom_torsion_site_symmetry_4
    _geom_torsion
    _geom_torsion_publ_flag
    O2 P1 C2 C12 . . . . 134.9(2) ?
    O1 P1 C2 C12 . . . . -100.8(2) ?
    N1 P1 C2 C12 . . . . 7.4(3) ?
    O2 P1 C2 C8 . . . . -42.3(3) ?
    O1 P1 C2 C8 . . . . 82.0(2) ?
    N1 P1 C2 C8 . . . . -169.8(2) ?
    O2 P1 O1 C10 . . . . -27.3(2) ?
    N1 P1 O1 C10 . . . . 97.4(2) ?
    C2 P1 O1 C10 . . . . -150.1(2) ?
    C9 C3 C5 C4 . . . . -0.4(4) ?
    N1 C3 C5 C4 . . . . 179.4(3) ?
    C11 C4 C5 C3 . . . . -0.5(5) ?
    C9 C3 N1 P1 . . . . 167.3(2) ?
    C5 C3 N1 P1 . . . . -12.5(4) ?
    O2 P1 N1 C3 . . . . -45.0(3) ?
    O1 P1 N1 C3 . . . . -170.0(2) ?
    C2 P1 N1 C3 . . . . 81.5(2) ?
    C12 C2 C8 C15 . . . . 1.0(4) ?
    P1 C2 C8 C15 . . . . 178.2(2) ?
    C5 C3 C9 C14 . . . . 0.8(4) ?
    N1 C3 C9 C14 . . . . -179.0(3) ?
    P1 O1 C10 C7 . . . . -81.0(3) ?
    P1 O1 C10 C13 . . . . 156.7(2) ?
    C16 C7 C10 O1 . . . . -178.9(2) ?
    C16 C7 C10 C13 . . . . -58.9(3) ?
    C5 C4 C11 C14 . . . . 0.9(5) ?
    C8 C2 C12 C23 . . . . -0.5(4) ?
    P1 C2 C12 C23 . . . . -177.7(2) ?
    O1 C10 C13 C17 . . . . -47.9(4) ?
    C7 C10 C13 C17 . . . . -169.6(3) ?
    O1 C10 C13 C18 . . . . -179.3(3) ?
    C7 C10 C13 C18 . . . . 59.1(3) ?
    C4 C11 C14 C9 . . . . -0.5(5) ?
    C3 C9 C14 C11 . . . . -0.4(5) ?
    C2 C8 C15 C19 . . . . -1.1(5) ?
    C18 C1 C16 C7 . . . . -52.1(5) ?
    C18 C1 C16 C22 . . . . -175.3(3) ?
    C10 C7 C16 C1 . . . . 53.0(4) ?
    C10 C7 C16 C22 . . . . 177.0(3) ?
    C10 C13 C17 C21 . . . . -62.8(5) ?
    C18 C13 C17 C21 . . . . 63.4(5) ?
    C10 C13 C17 C20 . . . . 170.8(3) ?
    C18 C13 C17 C20 . . . . -63.0(5) ?
    C16 C1 C18 C13 . . . . 57.0(5) ?
    C17 C13 C18 C1 . . . . 171.6(3) ?
    C10 C13 C18 C1 . . . . -58.3(4) ?
    C8 C15 C19 C23 . . . . 0.7(5) ?
    C15 C19 C23 C12 . . . . -0.2(5) ?
    C2 C12 C23 C19 . . . . 0.1(5) ?
loop_
    _geom_hbond_atom_site_label_D
    _geom_hbond_atom_site_label_H
    _geom_hbond_atom_site_label_A
    _geom_hbond_site_symmetry_A
    _geom_hbond_distance_DH
    _geom_hbond_distance_HA
    _geom_hbond_distance_DA
    _geom_hbond_angle_DHA
    N1 H6 O2 1_545 0.86 2.24 3.053(3) 157
data_global
_journal_date_recd_electronic     2011-03-02
_journal_date_accepted     2011-03-22
_journal_name_full     'Acta Crystallographica, Section E'
_journal_year     2011
_journal_volume     67
_journal_issue      4
_journal_page_first     o998
_journal_page_last     o998
_journal_paper_category     QO
_journal_coeditor_code     BQ2285
_publ_contact_author_name     'Prof. Chang-Qiu Zhao'
_publ_contact_author_address
;
  College of Chemistry and Chemical Engineering
  Liaocheng University
  Shandong 252059
  People's Republic of China
;
_publ_contact_author_email     literabc@hotmail.com
_publ_contact_author_fax     '86 635 8239659'
_publ_contact_author_phone     '86 635 8239659'
_publ_section_title
;
2-Isopropyl-5-methylcyclohexyl diphenylphosphonamidate
;
loop_
    _publ_author_name
    _publ_author_address
    'Fan-Jie Meng'
;
College of Chemistry and Chemical Engineering
Liaocheng University
Shandong 252059
People's Republic of China
;
    'Chang-Qiu Zhao'
;
College of Chemistry and Chemical Engineering
Liaocheng University
Shandong 252059
People's Republic of China
;
