# Supplementary material for: 2-Isopropyl-5-methyl­cyclo­hexyl diphenyl­phospho­namidate
Source: Acta Crystallogr Sect E Struct Rep Online. 2011 Mar 31;67(Pt 4):o998. doi: 10.1107/S1600536811010580 (PMC3099934; doi:10.1107/S1600536811010580)
Supplement: Supplementary file 2 [file e-67-0o998-Isup2.hkl]

# 
# h,k,l, Fc-squared, Fo-squared, sigma(Fo-squared) and status flag 
# 
data_I
_shelx_title ' 101201z in P2(1)' 
_shelx_refln_list_code          4 
_shelx_F_calc_maximum      109.47 
_exptl_crystal_F_000       400.00 
_reflns_d_resolution_high  0.8403 
 
loop_ 
 _symmetry_equiv_pos_as_xyz 
 'x, y, z' 
 '-x, y+1/2, -z' 
 
_cell_length_a     8.6934 
_cell_length_b     5.4716 
_cell_length_c    22.1001 
_cell_angle_alpha  90.000 
_cell_angle_beta  101.006 
_cell_angle_gamma  90.000 
 
_shelx_F_squared_multiplier     1.000 
 
loop_ 
 _refln_index_h 
 _refln_index_k 
 _refln_index_l 
 _refln_F_squared_calc 
 _refln_F_squared_meas 
 _refln_F_squared_sigma 
 _refln_observed_status 
   0  -6   0       41.27       47.70      7.65 o 
   1  -6   0       19.84       19.47      5.84 o 
   2  -6   0       14.29        9.74      5.46 o 
   3  -6   0       31.27       35.64      8.10 o 
   1  -5   0      183.06      186.28      6.04 o 
   2  -5   0       27.75       36.94      4.98 o 
   3  -5   0        9.41        7.76      3.72 o 
   4  -5   0       38.08       27.62      6.72 o 
   5  -5   0       12.24       11.38      6.37 o 
   6  -5   0       12.90       13.81      7.19 o 
   0  -4   0      444.57      440.08      9.97 o 
   1  -4   0      222.36      227.81      7.56 o 
   2  -4   0       14.46        9.86      2.91 o 
   3  -4   0      320.32      311.95      9.83 o 
   4  -4   0       46.96       48.76      7.55 o 
   5  -4   0       16.56       13.43      5.32 o 
   6  -4   0       16.31       16.32      6.25 o 
   7  -4   0        6.99        8.18      5.53 o 
   8  -4   0        6.29        5.53      6.24 o 
   1  -3   0      634.93      661.74      9.74 o 
   2  -3   0      182.54      164.31      5.92 o 
   3  -3   0      183.21      174.86      6.56 o 
   4  -3   0       12.83        8.59      4.11 o 
   5  -3   0      535.64      582.37     19.54 o 
   6  -3   0      269.84      289.16     14.09 o 
   7  -3   0        9.49       16.16      5.52 o 
   8  -3   0       86.72       93.39      9.10 o 
   9  -3   0       24.16       44.75      9.26 o 
   0  -2   0     1349.99     1381.18     20.09 o 
   1  -2   0      152.40      134.81      2.59 o 
   2  -2   0      531.36      571.45     10.31 o 
   3  -2   0      200.92      216.41      6.55 o 
   4  -2   0      892.31      902.36     12.10 o 
   5  -2   0      271.51      253.89     11.30 o 
   6  -2   0       88.02       90.07      7.31 o 
   7  -2   0      141.85      130.59      9.08 o 
   8  -2   0       28.17       40.07      7.09 o 
   1  -1   0     2463.88     2305.46     44.53 o 
   2  -1   0     3845.36     3534.25     31.16 o 
   3  -1   0      216.22      200.64      5.34 o 
   4  -1   0      597.56      575.13     10.89 o 
   5  -1   0      275.37      262.24      7.44 o 
   6  -1   0      269.26      251.76      7.91 o 
   7  -1   0      102.94      103.79      5.44 o 
   8  -1   0        6.08        3.37      3.73 o 
   9  -1   0       57.81       88.66     10.66 o 
  10  -1   0       10.42       15.46      6.66 o 
   2   0   0     7737.08     7215.10    106.04 o 
   3   0   0     2646.44     2708.30     44.56 o 
   4   0   0      980.88     1015.37     21.98 o 
   5   0   0        0.43       -0.30      1.34 o 
   6   0   0      227.26      242.10      7.16 o 
   7   0   0      200.46      192.49     10.79 o 
   8   0   0       11.14       10.59      4.63 o 
   9   0   0        8.07        9.42      4.94 o 
  10   0   0        0.48       -2.29      4.18 o 
   1   1   0     2451.74     2301.47     51.66 o 
   2   1   0     3844.79     3386.13     52.29 o 
   3   1   0      220.62      208.38      6.86 o 
   4   1   0      597.93      581.81     14.64 o 
   5   1   0      276.64      246.80      9.72 o 
   6   1   0      267.33      243.13     10.55 o 
   7   1   0      103.41       91.69      7.49 o 
   8   1   0        6.31        3.22      4.15 o 
   9   1   0       58.42       62.21      8.30 o 
  10   1   0       10.46       10.20      6.02 o 
   0   2   0     1328.62     1358.06     23.94 o 
   1   2   0      152.31      140.29     14.53 o 
   2   2   0      530.49      570.75      9.37 o 
   3   2   0      194.05      196.12      5.37 o 
   4   2   0      888.81      888.56     28.02 o 
   5   2   0      272.91      269.31     14.67 o 
   6   2   0       86.83       85.32     11.27 o 
   7   2   0      142.41      132.76      8.92 o 
   8   2   0       28.85       25.96      6.09 o 
   9   2   0       15.73       15.61      4.13 o 
   1   3   0      630.52      656.05     12.81 o 
   2   3   0      182.54      169.75      5.15 o 
   3   3   0      183.99      176.09      5.56 o 
   4   3   0       13.35       14.62      2.59 o 
   5   3   0      535.43      556.86     21.31 o 
   6   3   0      269.15      283.03     17.28 o 
   7   3   0        9.61        8.27      3.21 o 
   8   3   0       86.42       82.54      8.44 o 
   9   3   0       24.40       41.20      8.51 o 
   0   4   0      447.32      442.13     13.25 o 
   1   4   0      222.01      218.16      6.66 o 
   2   4   0       14.39       13.03      3.03 o 
   3   4   0      321.84      321.59      8.45 o 
   4   4   0       46.33       53.96      7.20 o 
   5   4   0       16.13       20.34      5.13 o 
   6   4   0       15.82       12.61      5.46 o 
   7   4   0        6.62        5.24      5.19 o 
   8   4   0        6.25        9.93      6.18 o 
   1   5   0      181.35      189.14      6.86 o 
   2   5   0       28.33       29.59      5.31 o 
   3   5   0        9.04        6.42      2.68 o 
   4   5   0       38.26       38.20      6.86 o 
   5   5   0       11.49        9.93      4.97 o 
   6   5   0       12.66       11.08      5.39 o 
   0   6   0       40.51       44.68      7.11 o 
   1   6   0       19.87       18.35      3.61 o 
   2   6   0       14.19       12.54      5.41 o 
   3   6   0       31.16       42.04      7.87 o 
  -4  -6   1       16.10        7.46      6.30 o 
  -3  -6   1        1.23       -1.53      4.95 o 
  -2  -6   1       23.65       21.67      6.57 o 
  -1  -6   1       32.93       24.77      6.41 o 
   0  -6   1       17.61       15.18      5.66 o 
   1  -6   1       23.56       19.68      5.96 o 
   2  -6   1       13.57        8.21      4.22 o 
   3  -6   1       30.92       33.71      7.96 o 
  -6  -5   1        9.66       21.79      7.90 o 
  -5  -5   1        0.05       -4.79      4.58 o 
  -4  -5   1       17.14        4.72      5.05 o 
  -3  -5   1       10.28       12.12      5.13 o 
  -2  -5   1       52.06       46.06      7.21 o 
  -1  -5   1       14.01        8.90      3.32 o 
   0  -5   1      224.36      231.34      6.55 o 
   1  -5   1      227.04      232.07      6.67 o 
   2  -5   1       20.29       23.49      4.86 o 
   3  -5   1      143.73      137.09      7.60 o 
   4  -5   1       36.32       47.55      8.19 o 
   5  -5   1       29.58       31.12      7.58 o 
   6  -5   1        2.59        6.26      5.47 o 
  -8  -4   1       10.20       11.16      6.65 o 
  -7  -4   1        1.25       -0.36      4.72 o 
  -6  -4   1        7.79        9.85      5.23 o 
  -5  -4   1        6.64        6.75      4.53 o 
  -4  -4   1      164.23      169.85     10.74 o 
  -3  -4   1       31.52       22.45      5.54 o 
  -2  -4   1       66.62       74.18      5.55 o 
  -1  -4   1      270.74      270.22      5.44 o 
   0  -4   1      102.19      104.40      3.44 o 
   1  -4   1       38.18       37.32      2.69 o 
   2  -4   1      209.62      211.33      7.60 o 
   3  -4   1      124.67      125.66     12.21 o 
   4  -4   1       70.72       78.29      5.88 o 
   5  -4   1      177.05      176.67     11.51 o 
   6  -4   1        8.10       11.16      5.93 o 
   7  -4   1        0.83       -5.38      5.07 o 
  -9  -3   1       11.88       10.05      6.02 o 
  -8  -3   1       26.86       24.48      6.90 o 
  -7  -3   1       19.05       21.57      6.21 o 
  -6  -3   1       75.72       73.76      9.19 o 
  -5  -3   1        6.29        9.83      4.58 o 
  -4  -3   1      133.23      138.29      8.65 o 
  -3  -3   1        4.90        4.06      1.38 o 
  -2  -3   1       58.01       56.02      2.60 o 
  -1  -3   1      207.47      225.13      4.24 o 
   0  -3   1      345.11      341.24      5.31 o 
   1  -3   1      182.21      187.67      4.64 o 
   2  -3   1      377.03      369.97      6.47 o 
   3  -3   1       52.89       52.48      4.01 o 
   4  -3   1       58.62       62.50      7.79 o 
   5  -3   1      285.51      258.99     12.70 o 
   6  -3   1       78.18       79.19      7.55 o 
   7  -3   1       89.94       91.62      8.47 o 
   8  -3   1       64.75       77.55     10.13 o 
  -9  -2   1       14.40       11.20      5.94 o 
  -8  -2   1      166.16      175.51     11.30 o 
  -7  -2   1       24.64       34.14      6.86 o 
  -6  -2   1      405.83      400.37     15.39 o 
  -5  -2   1      532.35      520.59     16.87 o 
  -4  -2   1       18.40       19.73      2.26 o 
  -3  -2   1      202.94      209.66      5.03 o 
  -2  -2   1      522.12      522.47      6.94 o 
  -1  -2   1     1050.64     1062.07      9.81 o 
   0  -2   1      440.44      435.33      5.27 o 
   1  -2   1      292.23      271.24      4.21 o 
   2  -2   1      199.59      222.54      7.35 o 
   3  -2   1      107.63       97.01      4.28 o 
   4  -2   1      446.97      422.14      9.93 o 
   5  -2   1      356.60      362.36     13.34 o 
   6  -2   1      448.47      443.58     11.63 o 
   7  -2   1       64.93       84.22      6.56 o 
   8  -2   1       42.92       64.47      6.27 o 
 -10  -1   1       10.74       15.59      7.03 o 
  -9  -1   1       26.84       33.64      7.91 o 
  -8  -1   1       17.06       17.41      3.77 o 
  -7  -1   1      150.63      138.94      6.44 o 
  -6  -1   1       31.64       36.76      8.21 o 
  -5  -1   1       27.53       32.40      3.42 o 
  -4  -1   1      233.63      215.54      6.23 o 
  -3  -1   1      562.49      546.30      8.07 o 
  -2  -1   1      870.21      870.31     10.74 o 
  -1  -1   1     3977.91     3800.05     31.08 o 
   0  -1   1    11984.18     9778.61     68.58 o 
   1  -1   1      355.36      361.78      6.69 o 
   2  -1   1      480.48      465.42      6.47 o 
   3  -1   1      676.09      655.38     10.00 o 
   4  -1   1     2009.00     2008.26     26.07 o 
   5  -1   1      127.94      117.93      4.94 o 
   6  -1   1      262.90      248.99      7.87 o 
   7  -1   1       26.25       27.64      3.85 o 
   8  -1   1        4.15        7.34      4.31 o 
   9  -1   1        5.41        4.92      4.82 o 
 -10   0   1       15.20        6.58      5.37 o 
  -9   0   1        2.22        3.63      4.63 o 
  -8   0   1       15.61       10.15      4.43 o 
  -7   0   1      111.99      112.21      5.43 o 
  -6   0   1        0.61       -0.03      1.81 o 
  -5   0   1       76.81       76.35      5.54 o 
  -4   0   1      851.14      947.71     20.82 o 
  -3   0   1      379.70      415.99     10.90 o 
  -2   0   1       23.55       22.24      2.47 o 
   1   0   1      294.27      317.36      6.78 o 
   2   0   1    10335.94     9134.07     74.60 o 
   3   0   1       66.05       69.59      5.51 o 
   4   0   1     1033.75     1073.83     15.29 o 
   5   0   1      118.22      104.95      4.17 o 
   6   0   1      222.69      213.31      6.59 o 
   7   0   1      121.27      140.32      9.37 o 
   8   0   1        1.72        0.99      3.35 o 
   9   0   1       13.03        8.89      4.64 o 
  10   0   1        6.30        3.62      5.65 o 
 -10   1   1       10.70       10.71      5.37 o 
  -9   1   1       26.92       20.52      5.85 o 
  -8   1   1       17.77       10.45      4.66 o 
  -7   1   1      149.16      142.59      8.97 o 
  -6   1   1       32.13       20.21      4.37 o 
  -5   1   1       27.57       20.16      3.42 o 
  -4   1   1      237.99      224.47      8.06 o 
  -3   1   1      566.09      560.50     12.34 o 
  -2   1   1      868.86      868.13     11.51 o 
  -1   1   1     3994.94     3624.02    138.65 o 
   0   1   1    11958.92    10090.32    117.52 o 
   1   1   1      345.12      346.67      5.64 o 
   2   1   1      480.95      462.23     10.07 o 
   3   1   1      669.22      652.97     14.47 o 
   4   1   1     2008.92     2029.60     36.44 o 
   5   1   1      130.45      124.37      6.91 o 
   6   1   1      262.58      259.05     11.02 o 
   7   1   1       27.23       22.77      5.25 o 
   8   1   1        4.44        2.95      3.73 o 
   9   1   1        5.52       10.41      5.42 o 
  -9   2   1       14.20       17.33      4.05 o 
  -8   2   1      166.31      165.98      7.49 o 
  -7   2   1       24.71       27.30     11.09 o 
  -6   2   1      406.06      376.60     15.61 o 
  -5   2   1      535.10      533.87     11.16 o 
  -4   2   1       17.76       17.91      2.37 o 
  -3   2   1      205.10      205.84      5.92 o 
  -2   2   1      516.73      513.77     20.11 o 
  -1   2   1     1039.92     1052.38     13.79 o 
   0   2   1      443.60      439.60      7.21 o 
   1   2   1      291.93      271.38      5.72 o 
   2   2   1      191.37      221.98      5.36 o 
   3   2   1      104.84      102.99      3.89 o 
   4   2   1      446.24      429.52      9.27 o 
   5   2   1      354.81      346.47     12.08 o 
   6   2   1      447.55      425.36     15.01 o 
   7   2   1       65.96       70.79      6.85 o 
   8   2   1       43.27       42.35      6.88 o 
   9   2   1       96.23      113.84      9.76 o 
  -9   3   1       11.88        5.05      5.56 o 
  -8   3   1       27.57       21.15      6.25 o 
  -7   3   1       17.92       18.27      3.76 o 
  -6   3   1       74.02       72.74      4.86 o 
  -5   3   1        6.18        7.33      2.34 o 
  -4   3   1      132.22      133.21      5.20 o 
  -3   3   1        3.92        3.38      1.64 o 
  -2   3   1       56.54       65.03      3.23 o 
  -1   3   1      206.60      231.73      5.75 o 
   0   3   1      337.06      330.61     10.31 o 
   1   3   1      182.85      182.40      5.15 o 
   2   3   1      377.84      393.90     16.31 o 
   3   3   1       54.46       52.51      3.25 o 
   4   3   1       58.17       63.02      3.89 o 
   5   3   1      284.44      291.69     23.62 o 
   6   3   1       77.63       75.17      5.31 o 
   7   3   1       89.51       96.18      6.28 o 
   8   3   1       64.65       62.40      9.22 o 
  -8   4   1        9.75        7.30      5.50 o 
  -7   4   1        1.22        1.79      4.18 o 
  -6   4   1        8.18        2.32      4.56 o 
  -5   4   1        6.19        6.16      2.74 o 
  -4   4   1      164.08      153.80      6.11 o 
  -3   4   1       31.72       30.37      3.41 o 
  -2   4   1       65.26       59.70      3.73 o 
  -1   4   1      269.87      269.20      7.22 o 
   0   4   1      103.25      102.07      4.44 o 
   1   4   1       38.36       36.42      3.35 o 
   2   4   1      214.22      220.40      6.74 o 
   3   4   1      123.50      124.09      5.37 o 
   4   4   1       71.11       74.04      4.65 o 
   5   4   1      176.35      177.33      7.24 o 
   6   4   1        8.14        3.95      2.97 o 
   7   4   1        0.74        0.65      4.45 o 
  -6   5   1        9.55       15.51      6.18 o 
  -5   5   1        0.05        0.91      4.40 o 
  -4   5   1       17.83       17.68      5.56 o 
  -3   5   1       10.58       13.00      4.94 o 
  -2   5   1       51.50       44.32      4.35 o 
  -1   5   1       14.15       10.42      2.90 o 
   0   5   1      225.91      237.37      7.62 o 
   1   5   1      226.71      237.16      7.70 o 
   2   5   1       20.16       15.17      3.34 o 
   3   5   1      144.16      141.03      6.29 o 
   4   5   1       36.01       41.11      4.47 o 
   5   5   1       29.11       25.72      6.65 o 
   6   5   1        2.56        6.08      5.54 o 
  -4   6   1       16.33       13.53      6.02 o 
  -3   6   1        1.28        0.51      4.52 o 
  -2   6   1       24.69       29.39      6.93 o 
   0   6   1       17.36       14.14      3.81 o 
   1   6   1       23.05       16.16      3.62 o 
   2   6   1       13.05       11.58      4.97 o 
   3   6   1       30.57       31.83      6.72 o 
  -4  -6   2       10.09       12.71      6.46 o 
  -3  -6   2        7.90       -0.66      5.42 o 
  -2  -6   2        0.44        3.91      4.92 o 
   0  -6   2       31.14       27.78      4.43 o 
   1  -6   2        5.68        4.05      4.99 o 
   2  -6   2       31.45       35.36      6.88 o 
   3  -6   2        1.75       -2.15      3.71 o 
  -6  -5   2        5.56       11.07      6.41 o 
  -5  -5   2        5.22        0.80      4.63 o 
  -4  -5   2       34.75       32.11      7.25 o 
  -3  -5   2        9.13        0.08      3.93 o 
  -2  -5   2       31.07       20.43      5.28 o 
  -1  -5   2       16.19       15.72      4.75 o 
   0  -5   2      224.62      227.91      6.59 o 
   1  -5   2       69.27       76.64      4.56 o 
   2  -5   2      116.05      122.84      6.76 o 
   3  -5   2       72.28       76.57      6.83 o 
   4  -5   2       16.74       16.83      4.57 o 
   5  -5   2       16.89       13.92      6.03 o 
   6  -5   2       13.09       14.48      6.86 o 
  -8  -4   2        6.30        7.13      6.26 o 
  -7  -4   2        5.84        7.06      5.70 o 
  -6  -4   2        6.30        1.34      4.70 o 
  -5  -4   2        0.85       -3.66      3.87 o 
  -4  -4   2       42.36       32.45      6.76 o 
  -3  -4   2       25.60       26.87      5.64 o 
  -2  -4   2      381.67      375.93     30.39 o 
  -1  -4   2       20.83       22.24      2.26 o 
   0  -4   2      141.75      138.72      3.92 o 
   1  -4   2      132.51      142.74      4.64 o 
   2  -4   2       77.79       75.95      5.07 o 
   3  -4   2       58.02       60.63      5.54 o 
   4  -4   2       96.38       89.92      5.83 o 
   5  -4   2      130.18      118.87      6.91 o 
   6  -4   2        0.53       -5.37      3.82 o 
   7  -4   2       24.78       23.40      7.06 o 
  -9  -3   2        2.26        4.86      6.05 o 
  -8  -3   2       41.68       49.41      8.44 o 
  -7  -3   2        3.95        3.17      4.90 o 
  -6  -3   2      146.21      152.61     10.49 o 
  -5  -3   2      103.02       96.24      8.03 o 
  -4  -3   2       30.32       30.34      5.61 o 
  -3  -3   2        5.84        3.92      2.30 o 
  -2  -3   2      245.80      261.97     16.73 o 
  -1  -3   2       20.57       22.88      1.86 o 
   0  -3   2       34.28       33.31      2.13 o 
   1  -3   2        9.61        8.20      1.52 o 
   2  -3   2       82.99       81.99      2.92 o 
   3  -3   2       13.98       12.78      2.72 o 
   4  -3   2      182.80      164.43      6.79 o 
   5  -3   2      123.60      122.00      6.33 o 
   6  -3   2       38.97       41.21      6.90 o 
   7  -3   2       34.20       34.62      7.19 o 
   8  -3   2        8.13       10.00      5.20 o 
  -9  -2   2       43.26       55.46      8.93 o 
  -8  -2   2       14.78       22.61      6.72 o 
  -7  -2   2       53.18       39.22      6.97 o 
  -6  -2   2      161.56      163.97      9.76 o 
  -5  -2   2       56.27       61.76      7.20 o 
  -4  -2   2      307.37      332.31      8.66 o 
  -3  -2   2      204.75      219.50      4.78 o 
  -2  -2   2        1.66        0.62      1.11 o 
  -1  -2   2      472.38      469.77      6.47 o 
   0  -2   2      353.31      385.82      4.86 o 
   1  -2   2      436.72      443.16      5.25 o 
   2  -2   2      269.47      285.64     12.21 o 
   3  -2   2      361.86      372.88      8.69 o 
   4  -2   2      137.20      128.54      4.38 o 
   5  -2   2      271.22      271.10      6.84 o 
   6  -2   2      417.26      410.40     11.18 o 
   7  -2   2       27.82       42.24      5.09 o 
   8  -2   2       95.66       98.13      6.16 o 
   9  -2   2       20.97       26.30      7.75 o 
 -10  -1   2        0.15       -1.17      5.12 o 
  -9  -1   2        1.96        0.30      4.89 o 
  -8  -1   2       43.43       52.84      6.47 o 
  -7  -1   2       27.08       41.41      4.73 o 
  -6  -1   2       55.79       49.10      4.64 o 
  -5  -1   2       80.65       70.28      4.21 o 
  -4  -1   2      160.80      153.31      3.62 o 
  -3  -1   2     1027.91     1063.07     21.86 o 
  -2  -1   2      101.16       94.75      2.54 o 
  -1  -1   2     1957.18     1936.19     20.94 o 
   0  -1   2      132.59      122.58      2.24 o 
   1  -1   2     1664.23     1698.78     20.04 o 
   2  -1   2      124.54      126.71      3.05 o 
   3  -1   2     1037.47     1065.89     12.42 o 
   4  -1   2      143.45      138.88      4.04 o 
   5  -1   2      190.67      176.97      9.49 o 
   6  -1   2      192.58      198.50      6.96 o 
   7  -1   2       48.67       46.82      5.96 o 
   8  -1   2       14.68       15.02      5.12 o 
   9  -1   2       12.86       16.03      6.24 o 
 -10   0   2       13.84       11.03      5.83 o 
  -9   0   2        5.20       12.87      5.32 o 
  -8   0   2        0.11       -0.69      3.23 o 
  -7   0   2       85.88       88.32      4.95 o 
  -6   0   2        5.05       -1.09      2.45 o 
  -5   0   2        2.21        0.70      2.16 o 
  -4   0   2       41.92       49.38      4.30 o 
  -3   0   2       53.60       55.84      3.56 o 
  -2   0   2      176.88      186.32      5.36 o 
   1   0   2        9.36       13.79      1.39 o 
   2   0   2        6.46        5.50      0.80 o 
   3   0   2     1901.49     1923.22     18.28 o 
   4   0   2      994.67     1039.12     14.79 o 
   5   0   2       69.86       64.00      4.00 o 
   6   0   2      358.36      330.37     14.33 o 
   7   0   2       47.71       40.32      6.62 o 
   8   0   2        0.18       -1.33      3.31 o 
   9   0   2        1.49        2.10      4.61 o 
 -10   1   2        0.15       -1.05      4.62 o 
  -9   1   2        1.87        2.36      3.82 o 
  -8   1   2       43.86       52.48      7.13 o 
  -7   1   2       26.50       23.67      5.33 o 
  -6   1   2       56.61       51.66      5.99 o 
  -5   1   2       77.24       68.38      5.02 o 
  -4   1   2      155.88      143.49      6.30 o 
  -3   1   2     1027.86     1087.21     14.73 o 
  -2   1   2      105.10       96.15      2.63 o 
  -1   1   2     1943.01     1844.97     29.73 o 
   0   1   2      136.15      120.93      2.55 o 
   1   1   2     1672.92     1726.21     27.93 o 
   2   1   2      118.95      130.06      4.80 o 
   3   1   2     1020.81     1030.28     20.73 o 
   4   1   2      143.74      135.09      6.60 o 
   5   1   2      188.77      167.10      4.65 o 
   6   1   2      188.11      176.26      9.31 o 
   7   1   2       50.19       43.75      6.68 o 
   8   1   2       14.45       11.23      4.91 o 
   9   1   2       13.15       13.53      5.55 o 
  -9   2   2       43.21       44.10      7.66 o 
  -8   2   2       15.13       26.38      5.52 o 
  -7   2   2       50.76       64.49      5.21 o 
  -6   2   2      162.87      170.95      6.54 o 
  -5   2   2       56.56       57.51      3.84 o 
  -4   2   2      310.84      312.82      7.41 o 
  -3   2   2      196.47      205.50      5.23 o 
  -2   2   2        2.20        6.28      3.62 o 
  -1   2   2      470.71      463.27      9.86 o 
   0   2   2      348.09      379.11      6.57 o 
   1   2   2      448.36      456.94      7.75 o 
   2   2   2      270.79      293.20      6.38 o 
   3   2   2      364.95      391.27      8.17 o 
   4   2   2      131.58      128.54      6.48 o 
   5   2   2      270.40      264.65     10.69 o 
   6   2   2      417.06      422.40     15.02 o 
   7   2   2       29.04       39.72      6.47 o 
   8   2   2       96.61       88.08      7.95 o 
   9   2   2       21.06       15.20      6.04 o 
  -9   3   2        2.30       -0.54      5.04 o 
  -8   3   2       41.91       44.84      7.82 o 
  -7   3   2        3.71       -2.86      3.69 o 
  -6   3   2      147.38      147.48      6.35 o 
  -5   3   2      101.79       96.24      7.53 o 
  -4   3   2       29.52       36.20      4.55 o 
  -3   3   2        5.84        4.97      1.72 o 
  -2   3   2      245.46      255.79      6.22 o 
  -1   3   2       18.22       18.26      2.12 o 
   0   3   2       35.75       35.22      2.37 o 
   1   3   2        9.44        6.97      1.79 o 
   2   3   2       79.51       91.68      7.53 o 
   3   3   2       15.67       13.17      2.32 o 
   4   3   2      183.45      165.28      8.10 o 
   5   3   2      125.29      137.72      5.97 o 
   6   3   2       41.20       41.80      4.60 o 
   7   3   2       33.45       27.15      4.29 o 
   8   3   2        8.24        3.54      3.39 o 
  -8   4   2        6.41        5.34      5.55 o 
  -7   4   2        5.33        5.88      4.86 o 
  -6   4   2        5.68        7.14      4.33 o 
  -5   4   2        0.92       -3.84      3.73 o 
  -4   4   2       43.31       41.22      4.20 o 
  -3   4   2       24.70       21.79      3.06 o 
  -2   4   2      378.28      379.76      8.79 o 
  -1   4   2       20.66       18.61      2.65 o 
   0   4   2      140.15      142.24      5.21 o 
   1   4   2      133.23      141.40      5.32 o 
   2   4   2       78.49       64.32      3.98 o 
   3   4   2       59.35       63.90      4.28 o 
   4   4   2       96.07       93.91      5.05 o 
   5   4   2      130.01      119.15      8.37 o 
   6   4   2        0.54        0.18      2.65 o 
   7   4   2       25.07       22.38      7.80 o 
  -6   5   2        5.30       -0.01      4.47 o 
  -5   5   2        5.65        3.79      5.02 o 
  -4   5   2       35.47       22.18      6.13 o 
  -3   5   2        9.08        2.63      3.64 o 
  -2   5   2       31.23       28.21      4.09 o 
  -1   5   2       15.80       13.44      2.91 o 
   0   5   2      225.33      232.84      7.54 o 
   1   5   2       69.38       60.09      4.28 o 
   2   5   2      117.72      120.44      5.80 o 
   3   5   2       71.31       77.52      5.00 o 
   4   5   2       16.51       18.26      3.65 o 
   5   5   2       16.25        7.18      5.09 o 
   6   5   2       13.16       16.32      6.46 o 
  -4   6   2       10.30       12.13      6.28 o 
  -3   6   2        8.43        7.35      5.28 o 
  -2   6   2        0.55       -0.16      4.34 o 
  -1   6   2       27.77       24.17      6.23 o 
   1   6   2        5.27        3.23      2.98 o 
   2   6   2       30.94       30.14      4.57 o 
   3   6   2        1.74       -4.78      4.61 o 
  -3  -6   3        0.62       -0.49      4.24 o 
  -2  -6   3        0.93       -1.30      4.48 o 
  -1  -6   3       31.77       20.36      6.06 o 
   0  -6   3       19.85        9.20      5.01 o 
   1  -6   3       15.11       18.29      4.68 o 
   2  -6   3        2.83        0.21      4.22 o 
   3  -6   3       15.83       18.38      5.28 o 
  -6  -5   3        2.07       -0.18      5.50 o 
  -5  -5   3        0.86       -0.61      4.47 o 
  -4  -5   3        1.45       -0.19      4.00 o 
  -3  -5   3        4.51        6.15      4.50 o 
  -2  -5   3       12.48        8.80      4.60 o 
  -1  -5   3        9.62        3.63      3.92 o 
   0  -5   3       11.24       10.52      3.87 o 
   1  -5   3       15.59       13.92      3.28 o 
   2  -5   3       70.05       77.58      6.64 o 
   3  -5   3       12.68       14.84      4.34 o 
   4  -5   3       70.45       87.93      7.53 o 
   5  -5   3       41.68       42.86      8.07 o 
   6  -5   3        0.36       -3.09      5.53 o 
  -8  -4   3        2.95       -0.49      5.21 o 
  -7  -4   3        2.48       -4.11      4.67 o 
  -6  -4   3       19.66        2.90      4.63 o 
  -5  -4   3        3.28        0.63      3.22 o 
  -4  -4   3        0.65       -0.46      3.17 o 
  -3  -4   3       79.30       68.07      6.65 o 
  -2  -4   3       53.86       55.66      4.08 o 
  -1  -4   3       29.39       32.53      4.64 o 
   0  -4   3      300.88      297.05     10.05 o 
   1  -4   3       29.56       25.50      2.81 o 
   2  -4   3       16.15       15.25      2.38 o 
   3  -4   3       15.27       14.07      5.25 o 
   4  -4   3       63.55       68.29     11.30 o 
   5  -4   3       10.42        6.32      3.58 o 
   6  -4   3       28.36       25.48      6.75 o 
   7  -4   3        5.74        7.87      5.96 o 
  -9  -3   3       22.79       31.16      7.92 o 
  -8  -3   3        0.56        1.40      5.11 o 
  -7  -3   3        6.49        5.37      4.80 o 
  -6  -3   3       91.80       82.91      8.10 o 
  -5  -3   3       31.41       29.79      6.19 o 
  -4  -3   3       22.50       20.59      5.01 o 
  -3  -3   3      338.23      353.99      7.63 o 
  -2  -3   3       57.21       53.55      5.67 o 
  -1  -3   3      300.19      296.18      7.05 o 
   0  -3   3       29.41       32.90      2.48 o 
   1  -3   3       61.01       55.14      2.62 o 
   2  -3   3       90.38       89.87      3.13 o 
   3  -3   3       12.61       11.19      2.72 o 
   4  -3   3      102.35      106.82      5.60 o 
   5  -3   3      174.20      175.55     11.16 o 
   6  -3   3      134.11      132.58      9.38 o 
   7  -3   3       69.52       54.15      8.34 o 
   8  -3   3       14.65       24.44      6.72 o 
  -9  -2   3        0.23        1.85      5.31 o 
  -8  -2   3      110.90      105.47      9.05 o 
  -7  -2   3       33.56       33.96      6.74 o 
  -6  -2   3      156.13      149.54      9.53 o 
  -5  -2   3      391.92      391.22      7.88 o 
  -4  -2   3       21.75       23.11      1.98 o 
  -3  -2   3        9.21       13.85      2.72 o 
  -2  -2   3     1483.07     1558.68     19.02 o 
  -1  -2   3      525.19      538.14      9.39 o 
   0  -2   3       94.56      103.49      2.98 o 
   1  -2   3       77.12       80.66      2.44 o 
   2  -2   3      194.19      224.09      6.08 o 
   3  -2   3        4.81        4.42      2.79 o 
   4  -2   3       51.94       55.28      2.98 o 
   5  -2   3       25.14       23.80      3.88 o 
   6  -2   3       74.03       82.43      5.16 o 
   7  -2   3       24.89       25.31      4.32 o 
   8  -2   3       43.27       48.98      5.68 o 
   9  -2   3       14.20       17.04      6.50 o 
  -9  -1   3       30.23       35.63      7.34 o 
  -8  -1   3        0.43       -1.32      2.76 o 
  -7  -1   3       96.00       93.67      5.39 o 
  -6  -1   3      104.20      110.16      5.33 o 
  -5  -1   3       12.30       12.79      1.78 o 
  -4  -1   3       30.32       32.44      2.66 o 
  -3  -1   3      405.58      420.84      8.90 o 
  -2  -1   3      591.31      581.52     10.66 o 
  -1  -1   3     1336.34     1341.53     20.69 o 
   0  -1   3     1071.60     1043.48     10.11 o 
   1  -1   3       58.58       55.05      1.79 o 
   2  -1   3      674.06      700.06      8.62 o 
   3  -1   3       22.09       23.67      1.99 o 
   4  -1   3       50.94       56.60      2.67 o 
   5  -1   3       58.79       47.89      2.91 o 
   6  -1   3       19.82       22.35      4.36 o 
   7  -1   3       36.64       31.40      4.11 o 
   8  -1   3       13.87       10.95      5.26 o 
   9  -1   3       10.04        0.01      5.11 o 
 -10   0   3        3.36        1.33      5.18 o 
  -9   0   3       11.39        9.62      4.83 o 
  -8   0   3        1.24        0.62      3.51 o 
  -7   0   3        4.65        4.05      3.74 o 
  -6   0   3      117.91      125.56      7.65 o 
  -5   0   3        1.76        3.39      2.18 o 
  -4   0   3     1404.51     1526.91     28.77 o 
  -3   0   3      545.04      565.96     12.68 o 
  -2   0   3       74.08       77.66      3.23 o 
  -1   0   3      269.79      266.53      5.67 o 
   0   0   3      140.04      133.14      3.20 o 
   1   0   3     3159.22     2981.56     30.99 o 
   2   0   3      440.85      410.29      5.13 o 
   3   0   3      767.11      793.10      9.12 o 
   4   0   3        4.53        3.42      1.17 o 
   5   0   3      109.94      106.72      4.10 o 
   6   0   3        2.67        1.31      2.66 o 
   7   0   3        0.36        0.84      3.43 o 
   8   0   3        0.38       -3.82      3.56 o 
   9   0   3        4.19        5.05      4.40 o 
  -9   1   3       30.18       31.66      6.48 o 
  -8   1   3        0.44        1.27      3.76 o 
  -7   1   3       94.43       88.96      7.19 o 
  -6   1   3      105.83       86.93      6.39 o 
  -5   1   3       11.45       10.12      2.82 o 
  -4   1   3       30.91       42.25      2.61 o 
  -3   1   3      394.29      405.76      7.30 o 
  -2   1   3      597.82      579.22     13.53 o 
  -1   1   3     1337.56     1294.60     22.00 o 
   0   1   3     1087.90     1045.95     14.76 o 
   1   1   3       54.73       52.45      2.88 o 
   2   1   3      664.77      672.48     14.16 o 
   3   1   3       21.63       23.08      3.04 o 
   4   1   3       51.43       55.73      2.13 o 
   5   1   3       57.52       47.71      4.73 o 
   6   1   3       20.30       16.30      4.47 o 
   7   1   3       37.73       20.14      4.96 o 
   8   1   3       12.96       14.32      4.87 o 
   9   1   3       10.16       13.64      5.96 o 
  -9   2   3        0.28        0.90      4.35 o 
  -8   2   3      110.39       99.18      8.46 o 
  -7   2   3       32.50       27.87      3.93 o 
  -6   2   3      156.01      152.17      6.07 o 
  -5   2   3      388.71      389.32      9.09 o 
  -4   2   3       21.56       19.42      5.05 o 
  -3   2   3        9.52        5.49      1.74 o 
  -2   2   3     1488.29     1555.89     19.13 o 
  -1   2   3      511.23      525.45      8.07 o 
   0   2   3       97.86      105.63      6.16 o 
   1   2   3       76.79       79.33      2.99 o 
   2   2   3      193.77      221.88      5.57 o 
   3   2   3        5.20        9.31      2.50 o 
   4   2   3       52.96       64.47      4.84 o 
   5   2   3       25.68       24.19      4.45 o 
   6   2   3       72.24       74.53      6.80 o 
   7   2   3       25.28       16.86      5.24 o 
   8   2   3       43.32       38.35      7.08 o 
   9   2   3       14.46       13.81      5.86 o 
  -9   3   3       22.73       30.52      7.67 o 
  -8   3   3        0.57        1.52      4.75 o 
  -7   3   3        5.87        0.33      4.23 o 
  -6   3   3       92.25       76.10      7.37 o 
  -5   3   3       30.90       35.26      3.72 o 
  -4   3   3       23.29       30.88      8.99 o 
  -3   3   3      329.56      336.57      7.57 o 
  -2   3   3       55.55       53.55      3.36 o 
  -1   3   3      301.32      313.71      6.64 o 
   0   3   3       28.06       29.35      2.34 o 
   1   3   3       63.04       57.12      8.44 o 
   2   3   3       92.06       96.30      4.14 o 
   3   3   3       12.26       13.92      2.35 o 
   4   3   3      100.10      108.99      5.08 o 
   5   3   3      178.72      185.08      7.70 o 
   6   3   3      134.49      130.06      6.51 o 
   7   3   3       70.99       70.20      5.66 o 
   8   3   3       14.94       12.09      4.06 o 
  -8   4   3        2.82        5.18      5.71 o 
  -7   4   3        2.37       -4.95      4.25 o 
  -6   4   3       19.69       22.06      6.28 o 
  -5   4   3        2.79        3.56      3.81 o 
  -4   4   3        0.69       -3.38      2.73 o 
  -3   4   3       78.91       69.77      4.12 o 
  -2   4   3       52.44       57.98      4.23 o 
  -1   4   3       29.19       27.52      3.13 o 
   0   4   3      302.25      307.87      7.71 o 
   1   4   3       29.48       28.35      3.30 o 
   2   4   3       16.26       21.25      3.06 o 
   3   4   3       15.84       11.59      2.91 o 
   4   4   3       63.80       62.78      4.64 o 
   5   4   3       10.67       12.86      4.06 o 
   6   4   3       29.59       17.82      3.97 o 
   7   4   3        5.72        6.66      3.56 o 
  -6   5   3        1.76       -6.13      4.08 o 
  -5   5   3        0.94       -1.77      3.86 o 
  -4   5   3        1.33       -1.67      3.94 o 
  -3   5   3        5.00        1.16      3.76 o 
  -2   5   3       12.55        8.79      4.23 o 
  -1   5   3        9.44       11.00      2.85 o 
   0   5   3       11.86       14.37      3.01 o 
   1   5   3       15.89       15.36      3.14 o 
   2   5   3       69.32       65.14      4.58 o 
   3   5   3       12.94        9.78      2.84 o 
   4   5   3       69.79       70.15      5.35 o 
   5   5   3       41.54       54.90      5.54 o 
   6   5   3        0.35       -3.26      4.81 o 
  -3   6   3        0.59        0.62      4.30 o 
  -2   6   3        0.96        0.59      4.75 o 
  -1   6   3       32.29       32.20      6.37 o 
   0   6   3       20.56       17.03      5.37 o 
   1   6   3       15.15       18.39      5.10 o 
   2   6   3        3.14        3.75      3.26 o 
   3   6   3       14.90       13.45      3.68 o 
  -3  -6   4        6.43        8.64      5.85 o 
  -2  -6   4        3.60       -2.13      4.25 o 
  -1  -6   4        1.67       -2.55      4.20 o 
   1  -6   4       15.20       20.61      5.43 o 
   2  -6   4       10.86       16.55      4.74 o 
   3  -6   4       10.07        8.37      4.85 o 
  -6  -5   4        9.45        6.72      6.47 o 
  -5  -5   4        0.95        0.11      4.94 o 
  -4  -5   4       19.05       12.55      6.28 o 
  -3  -5   4       33.16       34.31      6.91 o 
  -2  -5   4       19.56       19.63      5.60 o 
  -1  -5   4      115.23      109.59     11.68 o 
   0  -5   4      132.03      128.73      5.09 o 
   1  -5   4       43.83       49.94      5.50 o 
   2  -5   4        8.31        2.35      3.19 o 
   3  -5   4       71.67       95.40      7.55 o 
   4  -5   4       52.87       59.15      7.86 o 
   5  -5   4        4.56       -0.54      3.51 o 
   6  -5   4       22.53       20.90      7.28 o 
  -8  -4   4        0.84        5.13      5.94 o 
  -7  -4   4       10.18       14.57      6.65 o 
  -6  -4   4       30.25       35.34      7.85 o 
  -5  -4   4        7.23       -0.70      4.11 o 
  -4  -4   4       26.67       23.42      5.76 o 
  -3  -4   4       67.14       59.37      7.68 o 
  -2  -4   4       82.37       81.58      4.34 o 
  -1  -4   4      152.94      137.78     13.62 o 
   0  -4   4       81.12       84.29      3.66 o 
   1  -4   4      202.81      203.00      6.25 o 
   2  -4   4       86.81       74.70      4.90 o 
   3  -4   4       34.90       32.48      6.24 o 
   4  -4   4      186.24      199.52      8.37 o 
   5  -4   4      125.64      127.51      7.23 o 
   6  -4   4       11.80       13.44      4.18 o 
   7  -4   4       17.57       21.42      7.04 o 
  -9  -3   4        1.88        1.97      5.61 o 
  -8  -3   4       14.17       21.90      6.95 o 
  -7  -3   4        2.55        9.27      5.51 o 
  -6  -3   4       28.03       28.02      6.58 o 
  -5  -3   4       27.05       22.68      5.65 o 
  -4  -3   4      134.21      144.99      6.52 o 
  -3  -3   4      143.49      148.32      9.19 o 
  -2  -3   4      510.44      565.70     10.38 o 
  -1  -3   4       77.66       81.38      3.69 o 
   0  -3   4       54.99       49.92      2.60 o 
   1  -3   4       57.21       57.87      2.63 o 
   2  -3   4       80.51       89.83      3.38 o 
   3  -3   4      107.72       89.60      7.77 o 
   4  -3   4      167.89      159.76      6.78 o 
   5  -3   4       16.97       14.17      3.59 o 
   6  -3   4       35.41       30.55      4.67 o 
   7  -3   4       19.36       15.95      5.80 o 
   8  -3   4        8.83       13.02      6.16 o 
  -9  -2   4       33.98       36.08      8.15 o 
  -8  -2   4       12.18        9.90      5.06 o 
  -7  -2   4        7.73        5.32      4.18 o 
  -6  -2   4      474.67      457.86     17.18 o 
  -5  -2   4      177.25      184.43      5.34 o 
  -4  -2   4       35.90       43.70      3.39 o 
  -3  -2   4     1242.98     1298.88     17.05 o 
  -2  -2   4      244.56      238.83      7.14 o 
  -1  -2   4      561.13      618.59      9.68 o 
   0  -2   4      342.53      335.11      5.35 o 
   1  -2   4      103.30       97.75      2.66 o 
   2  -2   4        0.91       -0.44      0.70 o 
   3  -2   4      105.43      102.95      3.68 o 
   4  -2   4      284.57      289.62      6.65 o 
   5  -2   4       44.17       50.36      6.40 o 
   6  -2   4      113.84      104.56      4.68 o 
   7  -2   4       15.88       15.03      3.66 o 
   8  -2   4       22.57       25.37      7.23 o 
   9  -2   4       30.66       27.64      7.71 o 
  -9  -1   4        1.93        6.31      4.98 o 
  -8  -1   4       96.46       99.01      8.18 o 
  -7  -1   4       53.66       45.96      6.69 o 
  -6  -1   4       74.95       67.93      4.45 o 
  -5  -1   4      456.81      429.32     10.76 o 
  -4  -1   4      678.27      701.52     14.01 o 
  -3  -1   4      265.53      289.66      7.32 o 
  -2  -1   4      648.74      704.36     12.76 o 
  -1  -1   4     2744.52     2709.03     39.38 o 
   0  -1   4     4555.58     4523.83     46.26 o 
   1  -1   4      665.60      663.15      7.76 o 
   2  -1   4      229.22      235.61      4.42 o 
   3  -1   4      511.67      504.04      7.64 o 
   4  -1   4       47.86       45.87      2.56 o 
   5  -1   4       53.43       54.36      3.02 o 
   6  -1   4       42.48       45.39      4.20 o 
   7  -1   4       68.98       61.91      7.91 o 
   8  -1   4        8.87        7.53      4.57 o 
   9  -1   4       17.94       15.43      5.97 o 
 -10   0   4       42.95       36.09      8.11 o 
  -9   0   4       44.92       42.52      7.40 o 
  -8   0   4        9.49        3.28      3.74 o 
  -7   0   4      180.76      186.74     10.13 o 
  -6   0   4        6.85        2.99      2.95 o 
  -5   0   4       27.80       27.24      4.02 o 
  -4   0   4      502.43      575.78     14.20 o 
  -3   0   4       37.55       35.09      2.80 o 
  -2   0   4     1441.34     1427.62     23.34 o 
  -1   0   4     1029.08     1005.49     16.32 o 
   0   0   4      626.59      600.72     10.48 o 
   1   0   4      393.87      379.04     13.94 o 
   2   0   4     1252.74     1179.88     11.57 o 
   3   0   4      990.85     1081.01     11.56 o 
   4   0   4      348.35      350.92      5.81 o 
   5   0   4        3.03        2.82      1.56 o 
   6   0   4       48.29       51.20      6.62 o 
   7   0   4       33.18       28.99      6.11 o 
   8   0   4        0.06       -2.65      3.59 o 
   9   0   4       43.00       38.58      7.55 o 
 -10   1   4        6.46        8.80      5.49 o 
  -9   1   4        1.76        3.64      4.21 o 
  -8   1   4       94.77       81.57      7.37 o 
  -7   1   4       53.73       47.38      6.20 o 
  -6   1   4       75.14       66.47      5.68 o 
  -5   1   4      454.80      437.23      9.30 o 
  -4   1   4      674.87      688.63     11.35 o 
  -3   1   4      270.95      285.20      5.70 o 
  -2   1   4      645.44      689.88     14.35 o 
  -1   1   4     2718.65     2668.43     41.63 o 
   0   1   4     4578.64     4641.43     68.98 o 
   1   1   4      668.53      680.03     13.51 o 
   2   1   4      233.48      246.57      7.46 o 
   3   1   4      506.03      499.82     12.92 o 
   4   1   4       45.89       48.39      4.49 o 
   5   1   4       52.90       46.21      4.80 o 
   6   1   4       40.65       41.52      5.99 o 
   7   1   4       69.05       64.93      6.56 o 
   8   1   4        9.19        3.64      3.93 o 
   9   1   4       17.67       23.37      6.53 o 
  -9   2   4       34.03       39.63      7.23 o 
  -8   2   4       12.21        9.61      4.64 o 
  -7   2   4        7.15        1.56      2.38 o 
  -6   2   4      475.78      481.20     10.90 o 
  -5   2   4      176.69      183.71      5.94 o 
  -4   2   4       35.50       37.71      5.80 o 
  -3   2   4     1237.58     1245.32     27.32 o 
  -2   2   4      250.74      251.23      7.17 o 
  -1   2   4      562.74      649.98      9.20 o 
   0   2   4      346.30      346.24      8.32 o 
   1   2   4      100.45       95.61      5.21 o 
   2   2   4        1.04        0.57      1.02 o 
   3   2   4      105.69      103.35      5.64 o 
   4   2   4      288.79      286.06     10.55 o 
   5   2   4       45.41       44.75      5.66 o 
   6   2   4      113.20      109.46      7.95 o 
   7   2   4       16.28       13.84      5.00 o 
   8   2   4       21.78       20.36      6.08 o 
   9   2   4       30.93       37.38      8.01 o 
  -9   3   4        1.76        3.86      5.76 o 
  -8   3   4       14.51        6.89      5.39 o 
  -7   3   4        2.16        0.28      4.21 o 
  -6   3   4       27.88       40.37      6.66 o 
  -5   3   4       26.13       25.08      3.18 o 
  -4   3   4      132.33      138.85      5.00 o 
  -3   3   4      142.06      150.70      6.20 o 
  -2   3   4      509.48      574.85     11.57 o 
  -1   3   4       74.02       83.55      3.28 o 
   0   3   4       55.73       49.40      3.57 o 
   1   3   4       57.69       62.84      3.17 o 
   2   3   4       78.43       86.04      3.99 o 
   3   3   4      106.16       95.57      4.38 o 
   4   3   4      171.18      165.94      6.34 o 
   5   3   4       16.84       16.52      4.26 o 
   6   3   4       37.23       35.35      4.61 o 
   7   3   4       20.49       17.39      3.93 o 
   8   3   4        8.64        3.80      3.28 o 
  -8   4   4        0.80       -0.06      4.87 o 
  -7   4   4        9.87        7.11      5.43 o 
  -6   4   4       29.42       36.59      7.01 o 
  -5   4   4        7.65        6.82      4.31 o 
  -4   4   4       26.64       19.59      5.06 o 
  -3   4   4       64.50       70.29      6.72 o 
  -2   4   4       82.49       78.82      4.33 o 
  -1   4   4      153.98      143.88      5.12 o 
   0   4   4       79.63       83.15      4.17 o 
   1   4   4      201.38      209.00      6.47 o 
   2   4   4       88.37       77.73      4.22 o 
   3   4   4       34.97       38.51      4.05 o 
   4   4   4      184.51      180.07      7.05 o 
   5   4   4      128.55      131.22      6.59 o 
   6   4   4       12.20        4.84      3.08 o 
   7   4   4       17.71       14.90      4.14 o 
  -6   5   4        9.44       15.37      6.60 o 
  -5   5   4        1.03       -1.07      4.37 o 
  -4   5   4       19.62       26.01      6.55 o 
  -3   5   4       33.43       29.09      5.96 o 
  -2   5   4       19.19       19.56      5.19 o 
  -1   5   4      117.10      132.21      8.89 o 
   0   5   4      134.01      137.89      5.87 o 
   1   5   4       43.53       46.69      7.22 o 
   2   5   4        8.51        6.82      2.83 o 
   3   5   4       71.27       76.45      4.99 o 
   4   5   4       52.95       58.04      5.49 o 
   5   5   4        4.56        4.58      3.37 o 
   6   5   4       22.47       24.04      5.38 o 
  -3   6   4        6.72        5.96      5.42 o 
  -2   6   4        3.46       -2.50      3.71 o 
  -1   6   4        1.55       -1.64      4.26 o 
   0   6   4        5.55        0.27      4.34 o 
   1   6   4       15.88       12.29      4.82 o 
   2   6   4       10.19       14.13      4.93 o 
   3   6   4       10.01        6.20      3.46 o 
  -3  -6   5        9.39        9.68      5.76 o 
  -2  -6   5        8.13        1.94      4.47 o 
  -1  -6   5       49.81       68.15      8.88 o 
   1  -6   5       11.09        6.51      4.03 o 
   2  -6   5        2.89       -0.52      3.96 o 
   3  -6   5       26.13       30.17      8.43 o 
  -6  -5   5        5.05        3.54      5.91 o 
  -5  -5   5        7.07        8.87      6.09 o 
  -4  -5   5       19.61       17.82      5.71 o 
  -3  -5   5        5.29        2.45      4.25 o 
  -2  -5   5       53.81       52.29      7.66 o 
  -1  -5   5       26.18       28.61      5.88 o 
   0  -5   5        6.92        7.13      2.75 o 
   1  -5   5       12.04       12.73      3.74 o 
   2  -5   5       57.28       64.98     13.10 o 
   3  -5   5        8.81       16.19      5.89 o 
   4  -5   5       53.85       57.49      6.57 o 
   5  -5   5       61.50       76.59      7.78 o 
  -8  -4   5        8.93        7.14      6.50 o 
  -7  -4   5        2.25       -2.37      5.23 o 
  -6  -4   5        7.68       11.02      5.74 o 
  -5  -4   5        1.96       -2.53      4.06 o 
  -4  -4   5       63.78       67.94      8.64 o 
  -3  -4   5       78.58       66.57      6.72 o 
  -2  -4   5       30.12       37.42      4.02 o 
  -1  -4   5       59.30       55.20      4.50 o 
   0  -4   5      462.84      448.45     26.40 o 
   1  -4   5      271.34      278.46      6.50 o 
   2  -4   5       98.64       98.10     10.50 o 
   3  -4   5      312.07      309.39      9.86 o 
   4  -4   5       87.64       90.66      6.00 o 
   5  -4   5        6.75        5.09      3.53 o 
   6  -4   5       27.32       35.97      5.44 o 
   7  -4   5       32.91       41.13      8.34 o 
  -9  -3   5       20.32       23.21      8.23 o 
  -8  -3   5       27.36       44.66      8.73 o 
  -7  -3   5        5.04        8.12      5.17 o 
  -6  -3   5      206.87      212.88     12.52 o 
  -5  -3   5      131.02      123.72      9.14 o 
  -4  -3   5      120.26      114.37      4.52 o 
  -3  -3   5      231.81      240.30      6.52 o 
  -2  -3   5      490.62      484.65     24.49 o 
  -1  -3   5      272.13      270.23      6.80 o 
   0  -3   5      394.40      410.58     10.43 o 
   1  -3   5      367.05      356.12      6.51 o 
   2  -3   5      145.82      135.83      4.25 o 
   3  -3   5       87.00       86.38      4.84 o 
   4  -3   5      270.54      263.21      8.71 o 
   5  -3   5      163.55      172.77      7.45 o 
   6  -3   5       39.69       41.79      5.14 o 
   7  -3   5       16.62       10.87      5.21 o 
   8  -3   5       25.60       28.91      7.00 o 
  -9  -2   5        0.94        2.14      5.46 o 
  -8  -2   5       43.92       49.15      8.14 o 
  -7  -2   5       47.58       51.43      7.85 o 
  -6  -2   5       18.13       16.35      5.31 o 
  -5  -2   5      169.63      167.70      5.26 o 
  -4  -2   5      547.00      549.10      9.83 o 
  -3  -2   5      252.04      267.64      6.18 o 
  -2  -2   5      979.95     1062.56     14.65 o 
  -1  -2   5      611.30      628.46      9.93 o 
   0  -2   5      172.31      160.07      4.30 o 
   1  -2   5       85.57       86.30      2.53 o 
   2  -2   5      100.25       94.69      2.17 o 
   3  -2   5      460.57      468.04     14.35 o 
   4  -2   5      121.82      118.26      4.25 o 
   5  -2   5       46.91       38.38      5.11 o 
   6  -2   5       45.01       44.33      3.99 o 
   7  -2   5       28.91       39.81      4.88 o 
   8  -2   5        5.88       10.32      5.31 o 
   9  -2   5        7.14        6.26      6.62 o 
  -9  -1   5       31.56       47.57      8.13 o 
  -8  -1   5       40.19       55.96      8.15 o 
  -7  -1   5       47.02       51.16      5.06 o 
  -6  -1   5      267.16      257.97      8.73 o 
  -5  -1   5      131.40      128.15      5.62 o 
  -4  -1   5      752.72      763.90     15.41 o 
  -3  -1   5      948.51      983.14     17.88 o 
  -2  -1   5     1011.66     1066.75     18.22 o 
  -1  -1   5      180.37      210.97      5.76 o 
   0  -1   5      634.07      599.85      8.08 o 
   1  -1   5      763.75      764.16      8.69 o 
   2  -1   5      637.26      625.30      8.11 o 
   3  -1   5      720.43      784.12     10.22 o 
   4  -1   5      377.17      411.53      7.34 o 
   5  -1   5      101.91      101.58      3.84 o 
   6  -1   5      108.05       95.35      4.71 o 
   7  -1   5        1.41       -0.65      3.43 o 
   8  -1   5       46.67       45.71      7.56 o 
   9  -1   5       42.92       61.07      9.91 o 
 -10   0   5       17.32       20.26      6.69 o 
  -9   0   5        0.42       -4.04      4.45 o 
  -8   0   5      122.27      128.27      9.20 o 
  -7   0   5       90.97       85.13      6.83 o 
  -6   0   5        5.98        5.22      2.95 o 
  -5   0   5      185.20      161.76      7.56 o 
  -4   0   5      729.65      781.80     17.22 o 
  -3   0   5       30.54       25.59      2.27 o 
  -2   0   5      196.82      200.86      3.84 o 
  -1   0   5     5442.20     5238.00     52.89 o 
   0   0   5     6521.75     6040.85     99.68 o 
   1   0   5       61.07       55.91      2.71 o 
   2   0   5      214.37      196.30      3.30 o 
   3   0   5     1460.04     1496.88     14.99 o 
   4   0   5      227.50      208.52      4.31 o 
   5   0   5       47.70       48.84      2.59 o 
   6   0   5       40.14       39.15      5.92 o 
   7   0   5       87.06       86.73      7.76 o 
   8   0   5        3.36       -1.37      3.81 o 
   9   0   5       14.37       14.23      5.72 o 
 -10   1   5       30.48       56.03      8.84 o 
  -9   1   5       31.34       42.21      7.16 o 
  -8   1   5       39.44       40.84      4.64 o 
  -7   1   5       46.58       52.59      4.61 o 
  -6   1   5      264.92      264.60      7.63 o 
  -5   1   5      130.77      132.65      4.87 o 
  -4   1   5      754.63      795.30     12.34 o 
  -3   1   5      953.11      993.01     26.07 o 
  -2   1   5     1031.58     1053.01     19.61 o 
  -1   1   5      180.75      195.82      5.82 o 
   0   1   5      637.81      637.31      8.47 o 
   1   1   5      764.99      781.01      9.69 o 
   2   1   5      633.56      618.92      8.33 o 
   3   1   5      720.95      784.99     10.81 o 
   4   1   5      381.96      401.88     12.83 o 
   5   1   5       99.17       93.26      6.63 o 
   6   1   5      106.49       89.17      7.21 o 
   7   1   5        1.42        1.55      3.04 o 
   8   1   5       46.08       31.81      6.43 o 
   9   1   5       42.70       58.35      9.32 o 
  -9   2   5        0.98       -0.18      4.90 o 
  -8   2   5       43.03       57.34      8.30 o 
  -7   2   5       45.91       54.06      7.52 o 
  -6   2   5       18.74       16.23      2.93 o 
  -5   2   5      166.74      166.21      5.59 o 
  -4   2   5      544.23      562.19     15.04 o 
  -3   2   5      258.34      271.43     20.00 o 
  -2   2   5      979.80     1063.25     13.78 o 
  -1   2   5      612.05      633.41      9.06 o 
   0   2   5      176.94      174.92      4.23 o 
   1   2   5       86.29       87.75      3.31 o 
   2   2   5       98.26       92.05      5.18 o 
   3   2   5      460.21      482.18     13.52 o 
   4   2   5      126.48      119.35      6.99 o 
   5   2   5       47.38       50.03      6.32 o 
   6   2   5       46.76       46.84      6.48 o 
   7   2   5       29.04       35.16      6.37 o 
   8   2   5        5.68        9.84      5.18 o 
   9   2   5        7.01        6.09      5.49 o 
  -9   3   5       20.17       31.37      7.85 o 
  -8   3   5       27.87       40.99      7.54 o 
  -7   3   5        4.82       -0.44      3.52 o 
  -6   3   5      208.37      212.85     11.67 o 
  -5   3   5      131.98      127.85      8.56 o 
  -4   3   5      120.20      124.49      8.76 o 
  -3   3   5      229.18      241.41      5.96 o 
  -2   3   5      487.67      489.09     12.08 o 
  -1   3   5      274.12      279.27     10.09 o 
   0   3   5      392.88      413.15      8.13 o 
   1   3   5      366.21      358.23     11.41 o 
   2   3   5      149.23      146.63      5.19 o 
   3   3   5       88.29       87.24      4.43 o 
   4   3   5      270.22      280.02      8.29 o 
   5   3   5      165.93      161.47      8.82 o 
   6   3   5       40.83       47.94      5.09 o 
   7   3   5       16.62       18.00      4.18 o 
   8   3   5       26.24       33.39      5.23 o 
  -8   4   5        9.45        6.96      5.85 o 
  -7   4   5        2.42        2.38      4.91 o 
  -6   4   5        7.49        3.92      4.74 o 
  -5   4   5        2.17       -2.48      3.02 o 
  -4   4   5       63.85       59.10      7.45 o 
  -3   4   5       78.00       67.54      6.44 o 
  -2   4   5       30.25       32.98      7.11 o 
  -1   4   5       60.30       49.91      3.25 o 
   0   4   5      462.71      472.66     12.61 o 
   1   4   5      271.80      271.77      7.53 o 
   2   4   5       97.66       99.73      4.83 o 
   3   4   5      312.06      309.59      8.81 o 
   4   4   5       89.68       94.07      5.35 o 
   5   4   5        6.68        5.48      3.21 o 
   6   4   5       27.42       33.71     10.24 o 
   7   4   5       32.75       35.87      6.18 o 
  -6   5   5        4.80        8.20      5.52 o 
  -5   5   5        7.26        7.82      4.82 o 
  -4   5   5       19.80       18.07      5.98 o 
  -3   5   5        4.83        4.20      4.03 o 
  -2   5   5       54.43       62.45      7.71 o 
  -1   5   5       26.53       20.09      5.33 o 
   0   5   5        6.78        9.93      4.38 o 
   1   5   5       12.64       10.05      2.86 o 
   2   5   5       57.02       55.03      5.77 o 
   3   5   5        8.69        7.83      3.00 o 
   4   5   5       53.46       49.01      7.39 o 
   5   5   5       61.82       83.77      6.91 o 
  -3   6   5        9.43       13.65      6.18 o 
  -2   6   5        8.07        4.74      5.23 o 
  -1   6   5       50.16       63.89      8.30 o 
   0   6   5       37.55       37.32      6.59 o 
   1   6   5       10.79        5.18      4.90 o 
   2   6   5        2.87       -2.22      3.88 o 
   3   6   5       25.99       27.29      4.48 o 
  -3  -6   6        9.18        7.45      5.57 o 
  -2  -6   6       21.89       33.24      7.03 o 
   1  -6   6        4.15        2.77      5.88 o 
   2  -6   6       39.34       48.30      7.64 o 
  -6  -5   6       11.80        6.58      6.75 o 
  -5  -5   6        6.19        0.93      5.03 o 
  -4  -5   6       31.09       44.22      8.22 o 
  -3  -5   6       23.79       27.12      6.74 o 
  -2  -5   6       12.93        6.63      4.26 o 
  -1  -5   6       53.05       51.69     10.97 o 
   0  -5   6      102.18       97.02      6.27 o 
   1  -5   6      114.64      127.87      8.92 o 
   2  -5   6        3.78        1.86      3.23 o 
   3  -5   6       64.24       75.45      6.98 o 
   4  -5   6       91.78      106.18      7.51 o 
   5  -5   6       16.06        9.22      4.58 o 
  -8  -4   6        5.94        3.26      6.30 o 
  -7  -4   6       10.98       12.93      6.67 o 
  -6  -4   6        8.29       11.40      5.57 o 
  -5  -4   6       86.34       89.85     10.67 o 
  -4  -4   6       95.21       86.48      8.22 o 
  -3  -4   6        9.14       14.72      3.04 o 
  -2  -4   6      116.28      101.71      4.97 o 
  -1  -4   6      113.60      111.32      5.10 o 
   0  -4   6       36.35       34.43      3.80 o 
   1  -4   6       20.51       21.23      3.11 o 
   2  -4   6      287.09      294.44     15.58 o 
   3  -4   6       52.21       58.68      6.03 o 
   4  -4   6      156.27      158.06      7.54 o 
   5  -4   6      110.72      115.95      8.13 o 
   6  -4   6        6.73       -0.05      3.38 o 
   7  -4   6        1.57       -3.49      4.13 o 
  -9  -3   6        0.20        0.94      5.45 o 
  -8  -3   6        4.75        4.79      5.18 o 
  -7  -3   6       12.34       12.17      5.54 o 
  -6  -3   6       35.41       34.07      7.22 o 
  -5  -3   6       15.70       15.30      5.07 o 
  -4  -3   6      134.86      128.37      4.89 o 
  -3  -3   6      153.42      147.32      5.20 o 
  -2  -3   6       81.37       78.54      3.81 o 
  -1  -3   6      198.90      195.68      5.79 o 
   0  -3   6      823.56      833.06     15.09 o 
   1  -3   6      200.32      200.04      7.67 o 
   2  -3   6      137.36      142.36      3.81 o 
   3  -3   6      323.89      329.13     12.52 o 
   4  -3   6       61.58       67.58      5.00 o 
   5  -3   6       94.25       92.44      5.65 o 
   6  -3   6       23.55       22.22      4.37 o 
   7  -3   6       65.74       78.77      6.29 o 
  -9  -2   6       41.49       46.78      8.68 o 
  -8  -2   6       56.81       72.86      9.77 o 
  -7  -2   6       15.03        7.90      4.60 o 
  -6  -2   6      238.06      227.75      6.94 o 
  -5  -2   6      208.68      197.52      5.86 o 
  -4  -2   6      276.57      287.34      6.86 o 
  -3  -2   6      225.04      216.98      7.53 o 
  -2  -2   6      466.06      447.69      8.37 o 
  -1  -2   6      252.03      254.83      5.81 o 
   0  -2   6       72.59       66.36      3.36 o 
   1  -2   6      324.90      304.63      5.14 o 
   2  -2   6        5.60        3.36      1.12 o 
   3  -2   6       23.61       28.98      2.53 o 
   4  -2   6       75.44       64.30      4.05 o 
   5  -2   6      133.12      129.00      4.83 o 
   6  -2   6      119.40      128.70      5.19 o 
   7  -2   6        3.65        1.00      2.85 o 
   8  -2   6       34.15       43.27      8.21 o 
  -9  -1   6        9.42       10.35      5.82 o 
  -8  -1   6       83.22       73.45      7.38 o 
  -7  -1   6       75.56       77.15      5.35 o 
  -6  -1   6       33.55       38.87      4.29 o 
  -5  -1   6      117.11      111.99      5.33 o 
  -4  -1   6      486.94      513.15     12.00 o 
  -3  -1   6      266.16      292.32      8.01 o 
  -2  -1   6      825.60      828.78     15.41 o 
  -1  -1   6      954.14      946.95     16.80 o 
   0  -1   6     3252.26     3240.97     50.98 o 
   1  -1   6      416.66      406.11     16.18 o 
   2  -1   6       81.79       75.32      2.52 o 
   3  -1   6     1382.70     1415.55     17.44 o 
   4  -1   6       75.69       68.29      3.05 o 
   5  -1   6        4.80        7.24      2.06 o 
   6  -1   6       20.76       14.37      2.56 o 
   7  -1   6       57.79       52.34      7.62 o 
   8  -1   6       23.80       33.87      6.99 o 
   9  -1   6       11.99        8.54      5.85 o 
  -9   0   6       19.98       30.58      6.54 o 
  -8   0   6       50.05       53.01      7.30 o 
  -7   0   6       56.94       42.30      6.20 o 
  -6   0   6       88.89       79.66      6.01 o 
  -5   0   6      220.95      254.40      9.46 o 
  -4   0   6        1.04       -0.97      1.39 o 
  -3   0   6       27.27       22.04      2.46 o 
  -2   0   6        5.55        4.79      0.82 o 
  -1   0   6      130.85      134.18      2.83 o 
   0   0   6     1195.62     1223.04     14.07 o 
   1   0   6      211.06      172.47      3.69 o 
   2   0   6     1430.00     1433.02     17.61 o 
   3   0   6      318.17      357.95      5.41 o 
   4   0   6        3.03        6.28      1.83 o 
   5   0   6      257.06      244.59      7.14 o 
   6   0   6       75.66       67.88      6.39 o 
   7   0   6        2.88        2.19      3.49 o 
   8   0   6       27.76       27.52      6.37 o 
   9   0   6       25.29       27.52      6.67 o 
 -10   1   6       29.28       32.86      7.36 o 
  -9   1   6        9.41       12.44      5.17 o 
  -8   1   6       82.28       76.69      5.03 o 
  -7   1   6       75.44       69.25      4.39 o 
  -6   1   6       34.59       46.95      6.11 o 
  -5   1   6      116.25      112.73      6.92 o 
  -4   1   6      487.77      515.20      9.04 o 
  -3   1   6      274.65      291.35      5.39 o 
  -2   1   6      829.69      840.10     16.64 o 
  -1   1   6      955.72      974.75     17.91 o 
   0   1   6     3289.35     3460.82     36.28 o 
   1   1   6      423.39      445.09     12.52 o 
   2   1   6       82.45       79.12      2.85 o 
   3   1   6     1394.10     1415.53     25.82 o 
   4   1   6       74.82       66.71      3.41 o 
   5   1   6        4.57        4.56      2.74 o 
   6   1   6       21.57       28.51      5.29 o 
   7   1   6       57.32       72.76      8.51 o 
   8   1   6       23.39       25.68      6.17 o 
   9   1   6       12.05       13.36      5.52 o 
  -9   2   6       41.51       59.67      8.87 o 
  -8   2   6       56.37       57.60      8.23 o 
  -7   2   6       15.07        6.39      4.43 o 
  -6   2   6      237.54      212.51     10.86 o 
  -5   2   6      205.46      207.04      6.02 o 
  -4   2   6      278.13      296.99      8.53 o 
  -3   2   6      224.38      223.79      4.79 o 
  -2   2   6      466.93      465.48      7.07 o 
  -1   2   6      254.82      252.29      6.25 o 
   0   2   6       72.60       67.64      3.90 o 
   1   2   6      327.66      326.71     11.87 o 
   2   2   6        5.72        4.72      2.07 o 
   3   2   6       24.01       34.95      4.43 o 
   4   2   6       76.51       61.24      5.39 o 
   5   2   6      133.15      140.03      8.41 o 
   6   2   6      117.71      136.55      9.26 o 
   7   2   6        3.61        1.46      3.59 o 
   8   2   6       34.01       31.79      6.99 o 
  -9   3   6        0.21       -3.03      4.69 o 
  -8   3   6        4.53        0.87      4.72 o 
  -7   3   6       11.48       14.53      5.46 o 
  -6   3   6       36.13       35.51      6.47 o 
  -5   3   6       15.62        9.13      3.94 o 
  -4   3   6      136.47      114.72      7.52 o 
  -3   3   6      152.53      154.87      4.55 o 
  -2   3   6       80.61       84.88      3.26 o 
  -1   3   6      198.88      194.21      4.99 o 
   0   3   6      816.48      852.85     24.86 o 
   1   3   6      202.01      192.54     12.60 o 
   2   3   6      136.84      141.64      7.04 o 
   3   3   6      324.87      334.46      8.65 o 
   4   3   6       63.81       66.57      4.73 o 
   5   3   6       94.26       95.18      5.44 o 
   6   3   6       23.50       27.75      5.44 o 
   7   3   6       66.02       86.44      7.02 o 
   8   3   6        4.10        3.15      3.21 o 
  -8   4   6        6.29        6.05      5.56 o 
  -7   4   6       10.90       10.22      5.31 o 
  -6   4   6        8.84        6.31      4.57 o 
  -5   4   6       88.07       89.48      7.94 o 
  -4   4   6       95.27       79.81      7.48 o 
  -3   4   6        9.09        7.73      3.99 o 
  -2   4   6      118.08      120.80      7.89 o 
  -1   4   6      114.06      118.16      4.62 o 
   0   4   6       36.45       32.88      5.02 o 
   1   4   6       20.87       26.61      3.34 o 
   2   4   6      287.24      316.76     17.95 o 
   3   4   6       53.31       57.57      4.78 o 
   4   4   6      155.94      162.75      6.81 o 
   5   4   6      112.83      125.27      6.50 o 
   6   4   6        7.34        9.55      3.49 o 
   7   4   6        1.55        4.00      3.61 o 
  -6   5   6       11.81        9.20      5.99 o 
  -5   5   6        6.32        8.85      5.23 o 
  -4   5   6       31.00       39.78      7.37 o 
  -3   5   6       23.57       17.57      5.28 o 
  -2   5   6       13.08       13.22      4.67 o 
  -1   5   6       53.91       68.02      7.78 o 
   0   5   6      103.13      111.32      8.06 o 
   1   5   6      113.97      130.12      5.92 o 
   2   5   6        3.80        5.47      2.77 o 
   3   5   6       64.53       70.03      5.36 o 
   4   5   6       91.82      109.00     14.36 o 
   5   5   6       15.80       12.92      5.01 o 
  -3   6   6        9.12       13.83      6.10 o 
  -2   6   6       21.71       24.52      6.55 o 
  -1   6   6       16.06       16.64      5.98 o 
   0   6   6        4.53        2.13      4.03 o 
   1   6   6        4.23        1.95      4.66 o 
   2   6   6       38.93       34.94      6.65 o 
  -3  -6   7       18.04       16.34      6.73 o 
  -2  -6   7        3.07        1.60      4.62 o 
   0  -6   7        6.02        4.87      5.99 o 
   1  -6   7       22.04        7.02      6.44 o 
   2  -6   7        0.86       -5.52      3.68 o 
  -6  -5   7        0.47       -6.02      5.47 o 
  -5  -5   7       60.38       72.05     10.67 o 
  -4  -5   7       42.72       31.58      7.64 o 
  -3  -5   7        1.77       -1.41      3.83 o 
  -2  -5   7       36.37       44.36      7.34 o 
  -1  -5   7       65.02       67.88      5.08 o 
   0  -5   7       57.48       44.23      7.00 o 
   1  -5   7       10.74       16.00      5.47 o 
   2  -5   7       44.11       41.72      5.30 o 
   3  -5   7       10.42       11.62      4.01 o 
   4  -5   7        8.14        8.53      4.18 o 
   5  -5   7        8.19        7.27      6.34 o 
  -8  -4   7        0.30       -2.02      5.65 o 
  -7  -4   7       16.95        8.69      6.26 o 
  -6  -4   7       38.64       40.98      8.49 o 
  -5  -4   7       13.88       15.03      6.22 o 
  -4  -4   7        7.41        4.15      4.41 o 
  -3  -4   7       84.13       84.96      4.71 o 
  -2  -4   7      156.15      156.72      6.12 o 
  -1  -4   7       57.45       57.42      3.89 o 
   0  -4   7      247.97      242.59      7.46 o 
   1  -4   7      237.06      231.25      8.73 o 
   2  -4   7        1.95        1.33      2.62 o 
   3  -4   7      108.44      108.20      6.34 o 
   4  -4   7      124.56      118.85     13.92 o 
   5  -4   7       35.22       41.34      5.57 o 
   6  -4   7       19.44       21.58      4.92 o 
   7  -4   7       20.32       18.80      5.15 o 
  -9  -3   7       31.19       38.21      9.59 o 
  -8  -3   7       21.68       22.96      7.30 o 
  -7  -3   7       12.71       11.31      5.66 o 
  -6  -3   7       61.65       67.25      9.20 o 
  -5  -3   7      136.84      131.63      9.56 o 
  -4  -3   7       61.40       59.29      3.67 o 
  -3  -3   7       74.58       67.64      3.66 o 
  -2  -3   7       97.52       92.39      4.11 o 
  -1  -3   7      175.95      198.39      5.96 o 
   0  -3   7      122.23      112.20      4.42 o 
   1  -3   7       38.24       37.53      3.84 o 
   2  -3   7      208.54      210.51      8.19 o 
   3  -3   7       54.31       56.28      8.90 o 
   4  -3   7       17.85       20.28      4.17 o 
   5  -3   7       73.47       91.72      6.79 o 
   6  -3   7       10.04        6.92      7.41 o 
   7  -3   7        5.97        3.32      3.61 o 
  -9  -2   7       14.20       15.86      6.46 o 
  -8  -2   7       21.47       24.45      7.22 o 
  -7  -2   7       74.61       64.23      8.88 o 
  -6  -2   7      110.19      110.04      4.79 o 
  -5  -2   7        4.17        6.07      1.94 o 
  -4  -2   7      207.75      186.69      6.78 o 
  -3  -2   7        4.69        0.83      1.42 o 
  -2  -2   7      233.05      222.77      7.34 o 
  -1  -2   7       39.51       39.66      3.17 o 
   0  -2   7      454.77      433.79      7.97 o 
   1  -2   7      385.86      396.42      6.02 o 
   2  -2   7       70.16       69.25      1.93 o 
   3  -2   7      374.80      398.48      7.49 o 
   4  -2   7       24.61       24.25      3.57 o 
   5  -2   7      129.60      126.31      4.83 o 
   6  -2   7       41.69       46.02      6.76 o 
   7  -2   7       41.73       38.67      5.74 o 
   8  -2   7       22.38       24.70      6.96 o 
  -9  -1   7       26.22       27.11      7.62 o 
  -7  -1   7       39.97       41.29      4.91 o 
  -6  -1   7      117.64      107.28      5.90 o 
  -5  -1   7      467.89      469.70     12.17 o 
  -4  -1   7      178.16      171.37      6.43 o 
  -3  -1   7       31.87       35.13      1.60 o 
  -2  -1   7      342.44      349.95      8.80 o 
  -1  -1   7      266.88      245.57      6.94 o 
   0  -1   7      338.68      340.27      5.81 o 
   1  -1   7       61.43       53.93      2.50 o 
   2  -1   7      201.87      220.05      7.54 o 
   3  -1   7      118.13      104.16      4.33 o 
   4  -1   7      404.07      437.94      9.13 o 
   5  -1   7       89.64       88.87      3.71 o 
   6  -1   7      131.89      134.14      6.45 o 
   7  -1   7       13.02        9.41      4.63 o 
   8  -1   7       16.10       15.08      5.49 o 
   9  -1   7       19.69       18.95      7.03 o 
  -5   0   7       40.46       45.60      4.69 o 
  -4   0   7       16.46       18.49      2.73 o 
  -3   0   7       73.20       61.01      2.44 o 
  -2   0   7      151.65      160.09      6.86 o 
  -1   0   7     2862.97     2979.12     31.47 o 
   0   0   7        0.61        0.83      0.88 o 
   1   0   7      323.60      324.87      5.72 o 
   2   0   7      209.39      207.03      4.85 o 
   3   0   7       33.51       44.49      3.35 o 
   4   0   7      192.88      200.69      5.85 o 
   5   0   7      187.73      181.47      6.24 o 
   6   0   7       14.01       10.39      2.77 o 
   7   0   7       70.83       69.25      8.39 o 
   8   0   7       26.37       35.37      7.18 o 
   9   0   7        0.21        4.15      4.91 o 
 -10   1   7       13.29       23.43      6.30 o 
  -9   1   7       26.42       36.06      7.23 o 
  -8   1   7       82.30       71.41      7.22 o 
  -7   1   7       39.69       30.28      3.75 o 
  -6   1   7      115.61      109.53      4.78 o 
  -5   1   7      461.38      465.05     12.35 o 
  -4   1   7      180.71      165.18      9.32 o 
  -3   1   7       32.09       31.44      3.09 o 
  -2   1   7      339.19      365.53      9.44 o 
  -1   1   7      263.87      254.08      5.05 o 
   0   1   7      338.67      362.22      6.88 o 
   1   1   7       63.75       61.73      2.16 o 
   2   1   7      210.31      230.49      5.56 o 
   3   1   7      113.77      105.44      4.61 o 
   4   1   7      404.51      448.99     15.57 o 
   5   1   7       88.72       93.43      7.09 o 
   6   1   7      128.69      119.02      8.60 o 
   7   1   7       12.88        6.68      4.15 o 
   8   1   7       15.91       24.16      6.24 o 
   9   1   7       19.63       21.33      6.70 o 
  -9   2   7       14.16       14.06      6.25 o 
  -8   2   7       20.93       18.85      5.54 o 
  -7   2   7       74.72       74.39      7.33 o 
  -6   2   7      111.09      105.29      7.88 o 
  -5   2   7        4.17        3.58      3.25 o 
  -4   2   7      206.03      182.79      4.82 o 
  -3   2   7        5.09        2.54      1.25 o 
  -2   2   7      237.13      229.02      8.51 o 
  -1   2   7       39.25       33.65      1.67 o 
   0   2   7      465.96      455.65     17.87 o 
   1   2   7      390.45      458.51      7.64 o 
   2   2   7       69.59       72.98      3.11 o 
   3   2   7      379.44      414.51     12.89 o 
   4   2   7       24.66       30.38      4.95 o 
   5   2   7      130.05      129.26      8.37 o 
   6   2   7       42.10       31.28      5.79 o 
   7   2   7       42.57       50.85      8.14 o 
   8   2   7       21.72       29.05      7.43 o 
  -9   3   7       30.62       31.09      8.21 o 
  -8   3   7       22.13       10.48      5.23 o 
  -7   3   7       12.79       14.07      5.41 o 
  -6   3   7       61.87       59.29      7.86 o 
  -5   3   7      138.60      129.32      8.64 o 
  -4   3   7       61.72       61.87      6.01 o 
  -3   3   7       74.83       69.03      5.89 o 
  -2   3   7       99.83       97.43      3.34 o 
  -1   3   7      174.30      195.10      7.87 o 
   0   3   7      121.70      116.26      8.48 o 
   1   3   7       37.76       41.06      4.67 o 
   2   3   7      206.99      206.03      7.81 o 
   3   3   7       56.48       51.49      3.88 o 
   4   3   7       17.90       20.72      3.43 o 
   5   3   7       74.97       74.95      4.96 o 
   6   3   7        9.82        1.11      3.66 o 
   7   3   7        6.13        4.91      4.69 o 
   8   3   7       13.13       14.30      4.91 o 
  -8   4   7        0.25        0.36      4.69 o 
  -7   4   7       16.13       13.69      6.25 o 
  -6   4   7       39.00       37.99      6.98 o 
  -5   4   7       13.89       18.37      5.37 o 
  -4   4   7        7.84        5.40      4.18 o 
  -3   4   7       82.77       87.22      7.25 o 
  -2   4   7      154.79      163.63      9.32 o 
  -1   4   7       58.14       58.09      5.69 o 
   0   4   7      245.06      258.28      7.10 o 
   1   4   7      236.06      223.78      6.92 o 
   2   4   7        1.90        3.52      2.49 o 
   3   4   7      108.15       96.73      5.16 o 
   4   4   7      124.04      135.89     17.31 o 
   5   4   7       35.02       30.38      4.50 o 
   6   4   7       19.28       17.70      4.08 o 
   7   4   7       20.20       20.47      4.43 o 
  -6   5   7        0.58        9.48      5.31 o 
  -5   5   7       60.40       89.06     10.26 o 
  -4   5   7       42.91       47.48      7.97 o 
  -3   5   7        1.75        2.15      3.89 o 
  -2   5   7       36.47       61.95      7.66 o 
  -1   5   7       65.66       72.31      8.14 o 
   0   5   7       57.65       58.58      7.50 o 
   1   5   7       11.20       14.57      4.99 o 
   2   5   7       44.33       50.05      4.84 o 
   3   5   7       10.18       12.67      3.38 o 
   4   5   7        8.19       11.51      3.70 o 
   5   5   7        8.46        8.90      3.68 o 
  -3   6   7       17.72       21.56      6.71 o 
  -2   6   7        3.14        2.66      4.51 o 
  -1   6   7       15.57       19.39      5.87 o 
   0   6   7        6.43        5.23      4.95 o 
   1   6   7       21.71       15.96      6.04 o 
   2   6   7        0.89        1.65      4.17 o 
  -3  -6   8        0.86        2.28      5.05 o 
  -2  -6   8       39.87       36.34      7.42 o 
   0  -6   8        6.63        6.28      5.88 o 
   1  -6   8       12.02        7.00      6.73 o 
  -6  -5   8       44.38       44.28      9.71 o 
  -5  -5   8        3.00       -3.43      4.76 o 
  -4  -5   8       11.93       11.98      5.73 o 
  -3  -5   8       39.71       45.97      8.06 o 
  -2  -5   8       50.07       52.23      6.50 o 
  -1  -5   8        1.94        0.02      2.43 o 
   0  -5   8       69.88       78.22      8.72 o 
   1  -5   8      100.84      100.25      8.67 o 
   2  -5   8        4.34        2.46      3.18 o 
   3  -5   8       22.40       14.10      4.35 o 
   4  -5   8       32.44       37.13     12.27 o 
   5  -5   8       11.89        7.35      5.84 o 
  -7  -4   8        0.13       -1.09      5.83 o 
  -6  -4   8       14.28       10.36      5.71 o 
  -5  -4   8       53.75       52.35      8.80 o 
  -4  -4   8       59.55       61.70      8.79 o 
  -3  -4   8        9.16        8.91      2.92 o 
  -2  -4   8       23.05       27.09      3.66 o 
  -1  -4   8      140.10      126.72      5.57 o 
   0  -4   8      231.44      212.83     12.07 o 
   1  -4   8       52.63       62.98      7.84 o 
   2  -4   8       85.50       75.46      5.02 o 
   3  -4   8       43.48       41.57      4.78 o 
   4  -4   8        4.63        4.46      3.35 o 
   5  -4   8        5.16        3.66      3.57 o 
   6  -4   8        9.41       10.56      7.99 o 
  -9  -3   8       11.13        8.03      7.03 o 
  -8  -3   8       10.52        8.34      6.09 o 
  -7  -3   8       53.53       56.80      9.01 o 
  -6  -3   8      119.80      117.32      9.37 o 
  -5  -3   8        9.52       12.63      2.77 o 
  -4  -3   8       16.34       22.31      3.08 o 
  -3  -3   8       86.24       82.51      4.06 o 
  -2  -3   8       17.09       17.41      3.51 o 
  -1  -3   8       27.35       27.93      3.03 o 
   0  -3   8       98.07       81.63      5.51 o 
   1  -3   8      139.73      131.97      4.63 o 
   2  -3   8        7.22        6.41      2.28 o 
   3  -3   8       34.81       33.64      4.04 o 
   4  -3   8       77.34       74.96      5.20 o 
   5  -3   8       97.50       88.59      5.86 o 
   6  -3   8        3.61       -2.42      2.27 o 
   7  -3   8       20.72       18.65      3.76 o 
  -9  -2   8       19.08       19.25      7.54 o 
  -8  -2   8       65.06       68.36      9.90 o 
  -7  -2   8        2.66       -3.07      3.92 o 
  -6  -2   8      103.00       97.44     15.99 o 
  -5  -2   8      358.05      367.81     10.70 o 
  -4  -2   8      143.92      142.32      6.13 o 
  -3  -2   8      144.57      157.97      6.24 o 
  -2  -2   8      435.03      462.32     11.65 o 
  -1  -2   8      297.05      286.99      8.80 o 
   0  -2   8      217.66      213.41      7.83 o 
   1  -2   8       17.52       14.42      1.59 o 
   2  -2   8       63.04       60.25      1.89 o 
   3  -2   8       90.84       89.42      3.56 o 
   4  -2   8      115.06      119.28      8.16 o 
   5  -2   8        4.76        5.94      2.22 o 
   6  -2   8       54.78       59.60      4.09 o 
   7  -2   8       21.07       13.31      3.97 o 
   8  -2   8        5.17        6.27      5.06 o 
 -10  -1   8       41.07       76.29     11.87 o 
  -9  -1   8        4.15        0.90      4.70 o 
  -8  -1   8       61.73       66.05      5.69 o 
  -7  -1   8       34.72       37.73      4.86 o 
  -6  -1   8       91.36       91.75      5.50 o 
  -5  -1   8       25.51       34.55      4.03 o 
  -4  -1   8       41.44       37.23      2.10 o 
  -3  -1   8      109.12       95.11      4.66 o 
  -2  -1   8       64.16       70.61      3.87 o 
  -1  -1   8      191.96      203.68      6.58 o 
   0  -1   8      388.55      392.18      6.62 o 
   1  -1   8      494.38      488.76      8.38 o 
   2  -1   8        0.37       -0.82      1.01 o 
   3  -1   8      395.49      439.91      9.10 o 
   4  -1   8      203.15      199.81      6.62 o 
   5  -1   8      211.27      206.52      8.81 o 
   6  -1   8      202.88      187.47     11.82 o 
   7  -1   8       10.26       10.05      4.53 o 
   8  -1   8       46.38       48.58      8.27 o 
  -8   0   8        4.08       14.57      4.84 o 
  -7   0   8       32.96       28.12      4.98 o 
  -6   0   8       23.58       22.93      4.14 o 
  -5   0   8       41.73       41.80      3.78 o 
  -4   0   8        6.11        5.88      1.44 o 
  -3   0   8       22.08       20.07      1.61 o 
  -2   0   8      269.49      307.95      5.36 o 
  -1   0   8        7.10        7.05      1.45 o 
   0   0   8     1348.87     1375.69     16.23 o 
   1   0   8       63.70       57.76      2.39 o 
   2   0   8        2.34       -0.50      0.88 o 
   3   0   8      205.00      177.06      6.10 o 
   4   0   8       22.62       19.12      2.60 o 
   5   0   8        1.81        1.34      1.90 o 
   6   0   8        3.21        1.46      3.01 o 
   7   0   8       64.91       55.13      7.85 o 
   8   0   8        2.00        1.15      4.51 o 
   9   0   8        0.56        5.88      5.56 o 
 -10   1   8       41.20       45.45      8.33 o 
  -9   1   8        4.10        9.65      5.18 o 
  -8   1   8       61.29       66.02      8.14 o 
  -7   1   8       36.70       39.28      6.31 o 
  -6   1   8       92.41       85.62      7.31 o 
  -5   1   8       24.93       28.77      6.74 o 
  -4   1   8       42.16       40.68      4.41 o 
  -3   1   8      107.46       91.80      4.78 o 
  -2   1   8       67.53       72.87      3.91 o 
  -1   1   8      192.14      204.75      4.65 o 
   0   1   8      398.58      465.58      7.50 o 
   1   1   8      496.20      490.29      7.59 o 
   2   1   8        0.23       -0.73      0.80 o 
   3   1   8      400.02      452.55      7.98 o 
   4   1   8      207.50      202.09      9.23 o 
   5   1   8      209.64      208.04     10.39 o 
   6   1   8      202.54      183.61     10.60 o 
   7   1   8       10.16       12.49      5.17 o 
   8   1   8       45.06       62.17      8.99 o 
  -9   2   8       18.58       32.72      7.32 o 
  -8   2   8       65.07       81.73      9.25 o 
  -7   2   8        2.57        5.34      4.07 o 
  -6   2   8      102.38      101.91      7.57 o 
  -5   2   8      357.40      367.07     13.33 o 
  -4   2   8      144.83      142.35      7.43 o 
  -3   2   8      144.43      165.70      7.56 o 
  -2   2   8      429.89      451.91     12.59 o 
  -1   2   8      296.27      291.47     14.21 o 
   0   2   8      221.68      219.31     16.23 o 
   1   2   8       16.90       19.61      3.36 o 
   2   2   8       66.89       68.45      4.17 o 
   3   2   8       90.47      102.60      6.45 o 
   4   2   8      114.65      108.21      7.15 o 
   5   2   8        4.58        8.68      3.78 o 
   6   2   8       53.84       60.07      7.71 o 
   7   2   8       21.20       16.09      5.54 o 
   8   2   8        5.20        7.93      5.50 o 
  -9   3   8       10.94        6.52      5.31 o 
  -8   3   8       10.39        9.65      5.58 o 
  -7   3   8       52.56       60.99      8.74 o 
  -6   3   8      121.28      105.89      8.54 o 
  -5   3   8        9.56        6.49      3.83 o 
  -4   3   8       16.10       14.64      4.40 o 
  -3   3   8       86.19       96.13      6.74 o 
  -2   3   8       17.37       19.20      3.93 o 
  -1   3   8       27.52       25.73      2.13 o 
   0   3   8       96.53       88.29      6.96 o 
   1   3   8      139.05      143.53     15.59 o 
   2   3   8        6.82        8.72      3.17 o 
   3   3   8       34.41       36.64      3.75 o 
   4   3   8       76.21       72.99      4.61 o 
   5   3   8       97.85       93.85      7.79 o 
   6   3   8        3.65        0.15      3.68 o 
   7   3   8       20.79       17.97      5.72 o 
  -7   4   8        0.09        0.85      5.17 o 
  -6   4   8       14.60       16.48      5.96 o 
  -5   4   8       53.65       65.90      8.52 o 
  -4   4   8       59.54       53.16      7.70 o 
  -3   4   8        9.32        6.72      3.92 o 
  -2   4   8       24.25       25.47      5.10 o 
  -1   4   8      141.73      151.69      8.72 o 
   0   4   8      230.71      218.79     10.26 o 
   1   4   8       53.50       55.33      4.02 o 
   2   4   8       84.19       83.62      4.72 o 
   3   4   8       42.73       35.29      4.14 o 
   4   4   8        4.50        5.79      2.94 o 
   5   4   8        5.41        6.10      3.25 o 
   6   4   8        9.03        9.32      3.67 o 
  -6   5   8       44.08       69.96      9.86 o 
  -5   5   8        2.93       -5.02      4.22 o 
  -4   5   8       11.37        7.01      5.27 o 
  -3   5   8       38.98       44.45      7.32 o 
  -2   5   8       50.31       45.59      6.92 o 
  -1   5   8        1.96        0.98      3.73 o 
   0   5   8       69.51       73.03      6.88 o 
   1   5   8      100.72       99.56      8.07 o 
   2   5   8        4.25        4.67      3.69 o 
   3   5   8       22.63       20.01      4.73 o 
   4   5   8       32.43       35.53      4.80 o 
   5   5   8       11.63       10.86      4.18 o 
  -3   6   8        0.84       -0.28      4.40 o 
  -2   6   8       39.50       54.91      8.78 o 
  -1   6   8       35.96       37.75      7.46 o 
   0   6   8        6.60        2.86      4.75 o 
   1   6   8       11.81       14.78      5.47 o 
   0  -6   9       16.14       14.32      6.81 o 
   1  -6   9       17.28       10.09      6.93 o 
  -6  -5   9        6.26       -3.42      5.57 o 
  -5  -5   9       20.80       18.47      7.21 o 
  -4  -5   9       16.27        7.51      5.71 o 
  -3  -5   9       25.58       37.91      7.31 o 
  -2  -5   9        1.92        0.94      2.73 o 
  -1  -5   9      119.77      104.19      5.70 o 
   0  -5   9      177.46      156.14     10.33 o 
   1  -5   9       11.03        7.33      4.80 o 
   2  -5   9       42.08       34.54      7.29 o 
   3  -5   9       25.99       25.94      4.74 o 
   4  -5   9        7.87        5.41      4.03 o 
  -7  -4   9       14.49       10.75      6.19 o 
  -6  -4   9       37.19       53.51      9.23 o 
  -5  -4   9       16.33       19.13      6.52 o 
  -4  -4   9       50.56       43.30      7.47 o 
  -3  -4   9       70.81       67.33      4.81 o 
  -2  -4   9      135.20      118.18      6.64 o 
  -1  -4   9       26.32       26.77      3.70 o 
   0  -4   9      112.18      102.45      4.97 o 
   1  -4   9      130.87      108.26      8.22 o 
   2  -4   9        2.36       -3.10      2.30 o 
   3  -4   9       27.07       25.87      4.40 o 
   4  -4   9       84.34       90.15      6.30 o 
   5  -4   9       19.17       18.33      4.47 o 
   6  -4   9        6.90        3.60      4.07 o 
  -8  -3   9       18.38       21.71      7.12 o 
  -7  -3   9       39.66       49.09      8.67 o 
  -6  -3   9       13.50        5.88      4.61 o 
  -5  -3   9      113.81      111.95      6.84 o 
  -4  -3   9      159.06      160.97      6.28 o 
  -3  -3   9       10.27        7.61      2.98 o 
  -2  -3   9       36.09       38.21      3.63 o 
  -1  -3   9      233.94      218.44      9.04 o 
   0  -3   9      116.16       99.32      4.87 o 
   1  -3   9       26.24       18.47      2.53 o 
   2  -3   9       41.40       40.00      4.08 o 
   3  -3   9      105.57      102.96      5.28 o 
   4  -3   9       38.82       42.28      4.78 o 
   5  -3   9        1.50       -0.32      2.26 o 
   6  -3   9       38.64       46.09      4.67 o 
   7  -3   9       10.17        9.07      3.39 o 
  -9  -2   9        7.67        5.86      6.15 o 
  -8  -2   9       72.67       75.60     10.10 o 
  -7  -2   9       62.67       58.36      8.33 o 
  -6  -2   9      346.77      343.49     10.97 o 
  -5  -2   9      163.61      147.47      6.77 o 
  -4  -2   9       70.62       73.51      4.54 o 
  -3  -2   9      335.29      317.81      9.56 o 
  -2  -2   9      176.19      178.96      7.07 o 
  -1  -2   9      163.10      148.07      6.37 o 
   0  -2   9      115.77      104.79      5.74 o 
   1  -2   9       50.53       47.96      2.82 o 
   2  -2   9       28.17       25.84      5.10 o 
   3  -2   9       39.08       45.52      3.78 o 
   4  -2   9       39.08       43.13      3.39 o 
   5  -2   9      209.85      206.06      6.15 o 
   6  -2   9       37.47       37.33      3.89 o 
   7  -2   9        6.91        7.45      3.72 o 
   8  -2   9       23.86       13.21      6.21 o 
 -10  -1   9        3.73        1.80      7.13 o 
  -8  -1   9        8.42       16.46      4.26 o 
  -7  -1   9        0.08       -1.81      2.38 o 
  -6  -1   9      164.12      167.47      7.73 o 
  -5  -1   9       54.33       52.35      4.27 o 
  -4  -1   9      245.02      214.01      6.23 o 
  -3  -1   9       35.15       34.53      3.17 o 
  -2  -1   9      607.36      603.70     13.40 o 
  -1  -1   9      358.83      369.62      5.95 o 
   0  -1   9      722.37      750.19     14.32 o 
   1  -1   9       32.60       30.99      2.34 o 
   2  -1   9       24.39       27.46      4.10 o 
   3  -1   9      372.12      370.09      8.61 o 
   4  -1   9       52.70       56.58      2.97 o 
   5  -1   9       21.90       22.46      2.64 o 
   6  -1   9       25.71       26.21      4.15 o 
   7  -1   9       35.18       39.17      4.94 o 
   8  -1   9        1.88        2.24      4.52 o 
  -9   0   9        1.19        4.96      4.64 o 
  -7   0   9        0.07       -4.27      2.85 o 
  -6   0   9        2.02       -1.74      1.70 o 
  -5   0   9        3.51        3.10      1.49 o 
  -4   0   9      327.81      325.89      6.74 o 
  -3   0   9      170.80      189.37      4.42 o 
  -2   0   9       68.53       57.99      2.24 o 
  -1   0   9     1377.20     1476.33     18.98 o 
   0   0   9       41.25       47.40      2.33 o 
   1   0   9      807.09      801.53     11.36 o 
   2   0   9       13.88       18.44      2.02 o 
   3   0   9        1.09        4.14      1.51 o 
   4   0   9      190.46      189.64      6.05 o 
   5   0   9      118.06      112.76      5.14 o 
   6   0   9       50.44       36.99      6.25 o 
   7   0   9        6.43        6.85      4.61 o 
   8   0   9       16.71       18.51      5.94 o 
  -9   1   9       25.04       21.43      6.11 o 
  -8   1   9        7.70        7.32      4.91 o 
  -7   1   9        0.08        1.30      3.64 o 
  -6   1   9      163.20      173.56      8.85 o 
  -5   1   9       53.13       52.14      4.50 o 
  -4   1   9      250.66      224.21      8.29 o 
  -3   1   9       36.28       36.23      3.24 o 
  -2   1   9      600.91      653.56     14.22 o 
  -1   1   9      367.06      393.29      7.07 o 
   0   1   9      729.05      827.30     13.66 o 
   1   1   9       32.72       34.29      1.95 o 
   2   1   9       26.48       30.37      2.02 o 
   3   1   9      369.61      356.92      7.08 o 
   4   1   9       53.39       53.32      5.16 o 
   5   1   9       21.46       40.20      6.01 o 
   6   1   9       26.48       34.65      6.42 o 
   7   1   9       35.18       23.96      5.87 o 
   8   1   9        1.82        0.52      4.35 o 
  -9   2   9        7.83       11.30      5.77 o 
  -8   2   9       72.79       81.95      8.03 o 
  -7   2   9       64.58       68.11      7.90 o 
  -6   2   9      349.08      338.44     13.69 o 
  -5   2   9      162.58      154.96      8.54 o 
  -4   2   9       70.10       63.80      5.25 o 
  -3   2   9      339.72      360.36     11.67 o 
  -2   2   9      182.41      186.82      7.70 o 
  -1   2   9      161.95      145.85     13.02 o 
   0   2   9      119.38      119.40      3.83 o 
   1   2   9       50.98       57.28      2.54 o 
   2   2   9       26.72       31.40      1.89 o 
   3   2   9       39.57       47.38      5.40 o 
   4   2   9       39.45       40.07      5.51 o 
   5   2   9      209.35      202.04     10.88 o 
   6   2   9       36.99       36.56      6.42 o 
   7   2   9        6.86        6.14      4.42 o 
   8   2   9       23.84       25.55      6.70 o 
  -8   3   9       19.28       23.03      6.83 o 
  -7   3   9       39.28       48.67      7.43 o 
  -6   3   9       13.65       21.34      5.41 o 
  -5   3   9      114.45      113.27      8.19 o 
  -4   3   9      160.12      161.04      9.08 o 
  -3   3   9        9.74       11.69      3.57 o 
  -2   3   9       37.36       46.73      5.74 o 
  -1   3   9      235.94      262.57     10.31 o 
   0   3   9      115.32      102.72      8.25 o 
   1   3   9       26.31       26.27      5.90 o 
   2   3   9       39.70       32.97      4.47 o 
   3   3   9      105.73      105.57      5.99 o 
   4   3   9       38.91       50.23      6.80 o 
   5   3   9        1.65        5.25      3.86 o 
   6   3   9       38.41       43.11      7.29 o 
   7   3   9       10.15       11.26      5.64 o 
  -7   4   9       14.09       25.05      6.79 o 
  -6   4   9       37.57       45.93      7.76 o 
  -5   4   9       16.17       16.53      5.26 o 
  -4   4   9       50.23       48.00      6.96 o 
  -3   4   9       69.22       72.59      6.83 o 
  -2   4   9      135.74      142.57      8.72 o 
  -1   4   9       26.79       24.46      5.05 o 
   0   4   9      110.79      125.59      8.02 o 
   1   4   9      132.47      123.93      5.34 o 
   2   4   9        2.37        2.82      2.76 o 
   3   4   9       27.03       19.56      3.44 o 
   4   4   9       83.92       81.92      5.82 o 
   5   4   9       19.09       19.62      4.95 o 
   6   4   9        7.08       12.46      3.74 o 
  -6   5   9        6.33       -4.01      4.86 o 
  -5   5   9       20.58       21.55      6.52 o 
  -4   5   9       16.02       20.70      6.43 o 
  -3   5   9       25.89       20.96      5.80 o 
  -2   5   9        2.00        2.78      4.11 o 
  -1   5   9      120.64      123.65      8.96 o 
   0   5   9      177.56      176.17     10.44 o 
   1   5   9       10.99       20.23      5.78 o 
   2   5   9       42.16       40.26      7.03 o 
   3   5   9       26.38       32.10      6.11 o 
   4   5   9        7.56        5.62      3.29 o 
  -2   6   9       17.43       14.62      5.81 o 
  -1   6   9       10.01       13.27      5.73 o 
   0   6   9       15.98       16.86      6.73 o 
   1   6   9       16.88        8.75      4.92 o 
   0  -6  10       11.23       16.10      6.80 o 
  -5  -5  10        4.10        0.71      5.40 o 
  -4  -5  10        8.91        8.46      5.56 o 
  -3  -5  10        8.26        4.32      4.67 o 
  -2  -5  10       29.56       20.52      4.07 o 
  -1  -5  10       31.86       38.03      6.65 o 
   0  -5  10        7.48        8.24      5.05 o 
   1  -5  10       45.34       53.87      8.24 o 
   2  -5  10       29.62       32.92      6.91 o 
   3  -5  10        6.47        5.89      5.86 o 
   4  -5  10       57.96       69.65      7.84 o 
  -7  -4  10       13.01       26.12      7.55 o 
  -6  -4  10       22.15       11.34      6.05 o 
  -5  -4  10        5.04        0.75      4.64 o 
  -4  -4  10       41.03       51.37      7.35 o 
  -3  -4  10       45.39       44.38      7.72 o 
  -2  -4  10       47.24       54.83      8.13 o 
  -1  -4  10      181.08      165.02     10.80 o 
   0  -4  10      277.68      253.71     11.67 o 
   1  -4  10        3.91       -1.91      3.23 o 
   2  -4  10       31.77       32.23      6.52 o 
   3  -4  10      114.90      111.51      7.53 o 
   4  -4  10       44.84       45.23      5.40 o 
   5  -4  10        1.96       -3.62      3.27 o 
   6  -4  10       25.03       24.60      6.38 o 
  -8  -3  10       31.22       29.93      8.27 o 
  -7  -3  10       19.35       14.71      6.07 o 
  -6  -3  10      114.77      111.63      9.40 o 
  -5  -3  10      145.27      121.19      5.46 o 
  -4  -3  10       28.36       23.40      3.30 o 
  -3  -3  10       94.34       90.00      7.10 o 
  -2  -3  10      235.46      208.43      6.72 o 
  -1  -3  10       87.12       77.03      4.06 o 
   0  -3  10       41.96       36.42      9.11 o 
   1  -3  10       57.31       49.69      6.25 o 
   2  -3  10        8.42       13.08      4.14 o 
   3  -3  10        4.37       -1.90      2.23 o 
   4  -3  10        3.39        2.32      2.16 o 
   5  -3  10       65.36       75.05      5.13 o 
   6  -3  10       14.40       16.54      3.34 o 
   7  -3  10        0.23        0.44      3.98 o 
  -9  -2  10       17.42       18.93      7.90 o 
  -8  -2  10        5.28        0.84      4.80 o 
  -7  -2  10       56.57       56.28      5.96 o 
  -6  -2  10       69.28       62.69      4.99 o 
  -5  -2  10       82.57       86.87      5.35 o 
  -4  -2  10      330.26      316.05     10.04 o 
  -3  -2  10       10.02        7.56      2.44 o 
  -2  -2  10       33.32       42.07      3.75 o 
  -1  -2  10     1076.37     1052.83     21.31 o 
   0  -2  10       87.72       77.28      5.18 o 
   1  -2  10       47.37       44.26      3.04 o 
   2  -2  10        9.31        7.46      2.07 o 
   3  -2  10       76.39       71.47      4.20 o 
   4  -2  10       72.00       62.48      3.54 o 
   5  -2  10       40.36       48.36      3.96 o 
   6  -2  10       28.48       25.61     14.03 o 
   7  -2  10       32.92       35.13      5.40 o 
   8  -2  10        4.07        6.63      4.09 o 
 -10  -1  10       13.85       13.72      7.58 o 
  -8  -1  10       11.24       11.87      4.12 o 
  -7  -1  10       21.59       26.37      4.58 o 
  -6  -1  10       68.57       65.53      5.18 o 
  -5  -1  10      155.79      167.46      7.43 o 
  -4  -1  10      251.38      250.39      8.77 o 
  -3  -1  10      192.49      213.14      7.71 o 
  -2  -1  10      453.57      508.03     12.36 o 
  -1  -1  10     1521.08     1545.63     36.14 o 
   0  -1  10      118.88      134.42      3.92 o 
   1  -1  10       70.33       78.64      3.32 o 
   2  -1  10      130.82      118.21      4.41 o 
   3  -1  10      118.92      115.05      9.74 o 
   4  -1  10       93.51       81.61      4.50 o 
   5  -1  10      241.11      234.73      8.09 o 
   6  -1  10       81.12       83.89      6.57 o 
   7  -1  10       12.62       24.06      6.63 o 
   8  -1  10       19.53       37.55      8.09 o 
 -10   0  10        0.02        5.80      4.82 o 
  -9   0  10       23.10       23.47      5.55 o 
  -8   0  10       19.90       23.50      5.07 o 
  -7   0  10       34.29       36.21      5.39 o 
  -6   0  10       22.21       27.21      4.78 o 
  -5   0  10       19.68       20.49      2.46 o 
  -4   0  10       31.86       29.20      2.19 o 
  -3   0  10       11.74       11.53      2.08 o 
  -2   0  10     1010.24     1151.53     14.63 o 
  -1   0  10      313.93      369.03      6.48 o 
   0   0  10     1896.90     1970.72     22.76 o 
   1   0  10     1271.21     1325.34     18.97 o 
   2   0  10        6.52        4.41      1.43 o 
   3   0  10      699.97      737.22     22.71 o 
   4   0  10       52.74       56.20      4.68 o 
   5   0  10       16.27       11.63      3.73 o 
   6   0  10       30.58       30.21      6.04 o 
   7   0  10       12.70       12.40      4.95 o 
   8   0  10        1.87       -1.88      4.28 o 
  -8   1  10       11.23        9.68      4.71 o 
  -7   1  10       22.44       28.75      5.34 o 
  -6   1  10       66.87       61.07      5.48 o 
  -5   1  10      156.62      167.39      7.72 o 
  -4   1  10      251.01      260.87      9.03 o 
  -3   1  10      198.70      220.91      7.72 o 
  -2   1  10      465.74      533.02      9.10 o 
  -1   1  10     1514.48     1655.79     30.04 o 
   0   1  10      120.96      139.12      3.97 o 
   1   1  10       69.91       77.82      5.46 o 
   2   1  10      130.00      116.50      5.84 o 
   3   1  10      118.48      106.65      3.81 o 
   4   1  10       94.34       96.75      6.86 o 
   5   1  10      240.03      235.66     11.72 o 
   6   1  10       79.43       73.71      7.51 o 
   7   1  10       12.47       11.98      5.11 o 
   8   1  10       19.25       19.64      6.21 o 
  -9   2  10       17.16       24.73      7.01 o 
  -8   2  10        5.48       11.27      5.27 o 
  -7   2  10       57.67       68.37      7.99 o 
  -6   2  10       69.66       58.72      5.83 o 
  -5   2  10       84.25       85.66      6.42 o 
  -4   2  10      334.73      320.40     11.55 o 
  -3   2  10        9.55        3.01      2.31 o 
  -2   2  10       32.49       43.29      4.71 o 
  -1   2  10     1083.98     1080.71     46.67 o 
   0   2  10       91.86       87.45      3.46 o 
   1   2  10       46.40       49.52      3.58 o 
   2   2  10       10.04       11.55      3.33 o 
   3   2  10       76.81       83.61      6.18 o 
   4   2  10       72.54       73.62      6.44 o 
   5   2  10       40.45       42.20      6.50 o 
   6   2  10       28.66       33.93      6.38 o 
   7   2  10       32.93       36.76      7.34 o 
   8   2  10        4.02        1.95      5.61 o 
  -8   3  10       31.34       40.84      7.93 o 
  -7   3  10       19.95       22.79      5.86 o 
  -6   3  10      116.08      122.49      9.15 o 
  -5   3  10      144.72      145.48      9.14 o 
  -4   3  10       28.55       32.75      5.55 o 
  -3   3  10       96.40      104.82      7.06 o 
  -2   3  10      237.21      248.80     10.41 o 
  -1   3  10       86.04      102.00      6.58 o 
   0   3  10       41.95       38.52      2.98 o 
   1   3  10       57.11       51.94      7.40 o 
   2   3  10        7.95        7.32      2.77 o 
   3   3  10        4.40        4.25      3.11 o 
   4   3  10        3.13        6.26      3.60 o 
   5   3  10       65.58       74.16      7.14 o 
   6   3  10       14.75       16.05      5.29 o 
   7   3  10        0.25       -5.53      3.69 o 
  -7   4  10       12.75       12.14      6.16 o 
  -6   4  10       22.04       26.29      6.84 o 
  -5   4  10        5.30        9.74      5.29 o 
  -4   4  10       40.86       62.98      7.78 o 
  -3   4  10       45.59       47.58      6.95 o 
  -2   4  10       47.88       58.75      7.05 o 
  -1   4  10      181.29      191.15     10.25 o 
   0   4  10      277.31      294.47     12.40 o 
   1   4  10        3.98        2.29      3.24 o 
   2   4  10       31.60       40.38      4.20 o 
   3   4  10      116.36      120.75      5.97 o 
   4   4  10       44.13       48.84      5.23 o 
   5   4  10        2.01        0.65      5.05 o 
   6   4  10       24.66       34.59     10.12 o 
  -5   5  10        4.29        2.53      5.06 o 
  -4   5  10        8.88       -0.89      4.94 o 
  -3   5  10        8.51        9.12      4.77 o 
  -2   5  10       30.11       32.88      6.29 o 
  -1   5  10       32.23       27.27      6.19 o 
   0   5  10        7.57       10.26      4.64 o 
   1   5  10       46.23       57.33      7.54 o 
   2   5  10       29.78       39.67      7.17 o 
   3   5  10        6.43        8.50      4.51 o 
   4   5  10       58.38       54.90      8.21 o 
  -1   6  10       37.67       50.84      8.59 o 
   0   6  10       10.90        9.81      5.40 o 
  -5  -5  11        4.13       -0.74      5.09 o 
  -4  -5  11       10.97       18.33      6.89 o 
  -3  -5  11        2.78        1.24      4.35 o 
  -2  -5  11        3.33        2.34      3.04 o 
  -1  -5  11        8.81       13.09      5.58 o 
   0  -5  11       36.52       31.48      6.56 o 
   1  -5  11       30.79       33.20      6.90 o 
   2  -5  11        9.21        0.17      5.07 o 
   3  -5  11       53.55       44.14      8.21 o 
   4  -5  11       31.37       32.13      8.01 o 
  -7  -4  11       38.61       31.67      8.12 o 
  -6  -4  11       26.39       37.78      8.33 o 
  -5  -4  11       17.15       18.11      6.47 o 
  -4  -4  11       11.88        8.99      3.08 o 
  -3  -4  11       61.89       59.39      4.80 o 
  -2  -4  11      100.32       93.05      7.65 o 
  -1  -4  11       21.49       25.23      5.04 o 
   0  -4  11        0.45       -0.82      3.32 o 
   1  -4  11        4.60        8.33      4.52 o 
   2  -4  11       47.66       55.85      7.57 o 
   3  -4  11       11.49       13.14      5.74 o 
   4  -4  11       31.38       35.78      5.42 o 
   5  -4  11       22.48       20.48      4.65 o 
  -8  -3  11       23.37       20.90      7.11 o 
  -7  -3  11       51.77       65.85      9.59 o 
  -6  -3  11       39.17       28.66      6.97 o 
  -5  -3  11       28.28       41.25      4.11 o 
  -4  -3  11      157.72      141.17      5.81 o 
  -3  -3  11       49.91       43.44      4.16 o 
  -2  -3  11      194.41      187.71      6.54 o 
  -1  -3  11      392.11      392.92     12.29 o 
   0  -3  11      240.66      227.86      6.75 o 
   1  -3  11       48.23       43.02      5.89 o 
   2  -3  11       69.89       64.34      6.30 o 
   3  -3  11       52.43       66.13      7.84 o 
   4  -3  11       49.72       59.37      4.40 o 
   5  -3  11        0.18       -3.05      2.04 o 
   6  -3  11        3.53        5.51      2.97 o 
   7  -3  11        3.03       -0.22      4.19 o 
  -9  -2  11        2.15        1.16      5.36 o 
  -7  -2  11        2.75        3.42      2.95 o 
  -6  -2  11      119.69      108.28      6.53 o 
  -5  -2  11      327.32      310.42     10.53 o 
  -4  -2  11        7.01        9.09      2.78 o 
  -3  -2  11       75.28       73.05      4.83 o 
  -2  -2  11      197.02      183.01      7.62 o 
  -1  -2  11      447.46      428.41     12.22 o 
   0  -2  11        1.37       -0.43      1.16 o 
   1  -2  11       48.47       40.00      3.08 o 
   2  -2  11        2.98        2.73      1.82 o 
   3  -2  11      177.64      170.09      6.37 o 
   4  -2  11       10.74        2.71      2.42 o 
   5  -2  11      143.31      146.69      5.29 o 
   6  -2  11       19.81        7.91      3.35 o 
   7  -2  11       13.58        7.02      4.19 o 
  -8  -1  11       10.13        7.69      3.98 o 
  -7  -1  11       44.62       48.39      5.91 o 
  -6  -1  11        6.68        0.65      2.71 o 
  -5  -1  11       50.63       49.14      4.38 o 
  -4  -1  11       33.60       35.39      4.21 o 
  -3  -1  11      287.85      286.76      9.34 o 
  -2  -1  11      619.47      594.88     14.08 o 
  -1  -1  11     1105.00     1146.46     14.71 o 
   0  -1  11      614.14      620.78      9.93 o 
   1  -1  11      448.32      470.35     14.63 o 
   2  -1  11      215.51      221.96      6.23 o 
   3  -1  11      125.91      119.50      5.05 o 
   4  -1  11      158.33      142.39      5.92 o 
   5  -1  11      116.31      108.14      5.70 o 
   6  -1  11       40.73       51.98      5.43 o 
   7  -1  11       28.86       27.51      6.46 o 
   8  -1  11        5.07        6.04      5.27 o 
 -10   0  11       47.30       53.43      8.17 o 
  -9   0  11        2.39       -2.77      3.86 o 
  -8   0  11        0.04        0.87      3.79 o 
  -7   0  11       59.09       63.27      6.93 o 
  -6   0  11       57.55       52.08      5.06 o 
  -5   0  11       56.94       56.06      3.10 o 
  -4   0  11       35.04       32.49      2.72 o 
  -3   0  11        0.02       -0.88      1.12 o 
  -2   0  11       69.42       86.47      3.02 o 
  -1   0  11     2441.94     2548.73     28.58 o 
   0   0  11      152.60      194.71      4.73 o 
   1   0  11      114.23      112.08     10.56 o 
   2   0  11      258.31      231.59      5.93 o 
   3   0  11      155.04      160.42      5.35 o 
   4   0  11      139.30      143.99      5.51 o 
   5   0  11      207.70      191.87     10.66 o 
   6   0  11        2.56       -1.84      3.35 o 
   7   0  11        6.96       10.10      5.12 o 
   8   0  11       21.86       33.50      7.29 o 
  -8   1  11       10.82       26.54      5.76 o 
  -7   1  11       45.73       63.12      7.07 o 
  -6   1  11        7.06        4.35      3.28 o 
  -5   1  11       49.91       43.50      4.24 o 
  -4   1  11       35.08       34.58      3.56 o 
  -3   1  11      294.44      304.54      7.64 o 
  -2   1  11      619.92      666.29     10.78 o 
  -1   1  11     1116.41     1277.52     16.89 o 
   0   1  11      627.39      666.03     10.41 o 
   1   1  11      445.64      452.20      8.04 o 
   2   1  11      217.93      234.25      9.70 o 
   3   1  11      126.51      122.12      4.32 o 
   4   1  11      158.36      154.05      8.83 o 
   5   1  11      116.20      125.28      8.95 o 
   6   1  11       40.73       41.75      6.94 o 
   7   1  11       28.77       32.59      7.53 o 
   8   1  11        5.03        9.33      5.71 o 
  -9   2  11        2.51       -0.20      4.56 o 
  -8   2  11       61.91       71.49      8.75 o 
  -7   2  11        2.89        5.21      4.10 o 
  -6   2  11      118.79      115.13      7.93 o 
  -5   2  11      328.31      331.68     12.51 o 
  -4   2  11        6.96        0.52      2.81 o 
  -3   2  11       77.74       87.24      5.65 o 
  -2   2  11      197.71      191.86      8.07 o 
  -1   2  11      442.66      454.67     24.11 o 
   0   2  11        1.41       -1.03      1.19 o 
   1   2  11       49.39       48.82      2.58 o 
   2   2  11        2.33        1.20      2.34 o 
   3   2  11      175.42      189.51      9.39 o 
   4   2  11       10.82       12.90      4.22 o 
   5   2  11      141.16      152.55      9.89 o 
   6   2  11       19.16       21.91      5.85 o 
   7   2  11       13.60       12.78      5.73 o 
  -8   3  11       24.16       24.09      6.57 o 
  -7   3  11       51.95       66.06      8.89 o 
  -6   3  11       38.81       41.51      6.91 o 
  -5   3  11       28.52       43.04      6.40 o 
  -4   3  11      159.05      173.90      9.56 o 
  -3   3  11       49.37       40.46      5.70 o 
  -2   3  11      194.33      213.96      9.83 o 
  -1   3  11      393.07      435.15     14.12 o 
   0   3  11      236.17      248.25      6.55 o 
   1   3  11       46.89       46.27      3.32 o 
   2   3  11       69.19       74.25      4.43 o 
   3   3  11       52.74       56.58      5.77 o 
   4   3  11       49.58       51.35      7.02 o 
   5   3  11        0.17       -5.05      3.37 o 
   6   3  11        3.60        6.17      5.04 o 
   7   3  11        2.87        8.02      5.21 o 
  -7   4  11       38.53       52.03      9.34 o 
  -6   4  11       27.06       47.66      8.22 o 
  -5   4  11       18.21       16.52      5.43 o 
  -4   4  11       12.12        6.80      4.35 o 
  -3   4  11       63.66       67.25      6.69 o 
  -2   4  11      100.45      107.57      7.92 o 
  -1   4  11       21.66       23.92      5.32 o 
   0   4  11        0.46       -0.43      3.38 o 
   1   4  11        4.66       10.26      4.04 o 
   2   4  11       48.69       44.87      6.39 o 
   3   4  11       11.86        7.66      2.92 o 
   4   4  11       32.03       50.01      6.82 o 
   5   4  11       23.29       29.06      4.37 o 
  -5   5  11        4.01       -6.49      4.33 o 
  -4   5  11       11.01        1.24      4.57 o 
  -3   5  11        3.03       -0.74      3.80 o 
  -2   5  11        3.31        2.19      4.35 o 
  -1   5  11        9.00       11.56      5.37 o 
   0   5  11       36.87       37.36      7.11 o 
   1   5  11       31.38       30.57      6.70 o 
   2   5  11        9.51        0.72      3.68 o 
   3   5  11       54.32       48.41      7.32 o 
   4   5  11       30.96       49.07      8.22 o 
  -5  -5  12       17.41       13.33      6.62 o 
  -4  -5  12       15.23       12.36      6.05 o 
  -3  -5  12       43.05       60.65      8.26 o 
  -2  -5  12       15.86       22.44      4.22 o 
  -1  -5  12        4.57        5.26      4.10 o 
   0  -5  12        4.18        4.36      5.05 o 
   1  -5  12       10.58       12.22      5.49 o 
   2  -5  12       18.88       23.97      6.47 o 
   3  -5  12        5.73        9.09      5.65 o 
  -7  -4  12       76.94      107.31     12.69 o 
  -6  -4  12        3.64        6.24      5.33 o 
  -5  -4  12       37.07       37.23      7.77 o 
  -4  -4  12        5.54        3.90      3.15 o 
  -3  -4  12       22.24       32.92      6.62 o 
  -2  -4  12       55.46       46.49      4.63 o 
  -1  -4  12       75.46       69.68      4.58 o 
   0  -4  12      110.78       96.31      7.82 o 
   1  -4  12        2.22        4.21      3.98 o 
   2  -4  12       15.35       16.05      5.29 o 
   3  -4  12       13.44        8.94      4.85 o 
   4  -4  12       65.09       66.34      9.29 o 
   5  -4  12       13.37       10.42      5.93 o 
  -8  -3  12       11.13        6.10      5.82 o 
  -7  -3  12        8.20       10.19      5.88 o 
  -6  -3  12       78.77       79.45      8.73 o 
  -5  -3  12      159.30      143.83      6.09 o 
  -4  -3  12       15.04       13.89      5.35 o 
  -3  -3  12       54.77       44.50      4.59 o 
  -2  -3  12      272.31      259.95      7.69 o 
  -1  -3  12       52.89       52.57      4.42 o 
   0  -3  12       22.85       17.42      2.84 o 
   1  -3  12       36.66       33.70      5.57 o 
   2  -3  12       68.26       67.54      6.44 o 
   3  -3  12        4.65       -0.16      2.31 o 
   4  -3  12       14.32       12.34      4.81 o 
   5  -3  12       10.20       10.48      3.66 o 
   6  -3  12       11.64       10.18      3.44 o 
  -9  -2  12        5.55        0.16      5.64 o 
  -7  -2  12       40.34       47.00      5.77 o 
  -6  -2  12       37.65       38.70      5.15 o 
  -5  -2  12       34.05       40.53      4.94 o 
  -4  -2  12      111.52      102.50      6.06 o 
  -3  -2  12      111.36      110.72      6.21 o 
  -2  -2  12      173.97      175.33      7.81 o 
  -1  -2  12      419.89      381.64     11.75 o 
   0  -2  12       28.01       30.03      3.56 o 
   1  -2  12       26.99       29.28      2.90 o 
   2  -2  12      107.27       98.11      4.58 o 
   3  -2  12       41.20       37.38      4.02 o 
   4  -2  12       61.43       66.14      5.59 o 
   5  -2  12       54.34       53.44      5.33 o 
   6  -2  12        1.66        2.72      4.58 o 
   7  -2  12       16.48       13.08      4.34 o 
  -9  -1  12        7.24        8.04      4.10 o 
  -8  -1  12       48.16       53.13      6.79 o 
  -7  -1  12       90.47       84.41      6.46 o 
  -6  -1  12      225.43      249.35     10.22 o 
  -5  -1  12       27.83       25.41      4.12 o 
  -4  -1  12       13.01        9.09      2.78 o 
  -3  -1  12       32.97       31.95      3.96 o 
  -2  -1  12      212.43      221.13      5.12 o 
  -1  -1  12      534.76      551.57      8.83 o 
   0  -1  12       39.04       42.87      2.56 o 
   1  -1  12      113.83      112.98      7.56 o 
   2  -1  12       35.39       33.82      3.19 o 
   3  -1  12      275.79      280.15     11.56 o 
   4  -1  12       19.75       13.58      2.91 o 
   5  -1  12      147.91      132.94     11.14 o 
   6  -1  12       21.32       25.04      4.19 o 
   7  -1  12        0.64       -3.58      4.48 o 
   8  -1  12       28.43       33.65      8.76 o 
  -9   0  12       38.78       28.90      6.24 o 
  -8   0  12       21.00       24.87      5.65 o 
  -7   0  12       12.33        7.92      3.55 o 
  -6   0  12        0.05       -1.11      2.41 o 
  -5   0  12       93.36       87.04      6.39 o 
  -4   0  12        2.64        3.71      1.44 o 
  -3   0  12        9.77        6.37      1.44 o 
  -2   0  12       69.19       66.83      2.75 o 
  -1   0  12      349.35      347.36      6.63 o 
   0   0  12       33.68       24.51      3.07 o 
   1   0  12      472.22      470.75      8.70 o 
   2   0  12       24.70       28.78      2.83 o 
   3   0  12      224.71      210.50      6.29 o 
   4   0  12      339.28      322.71      8.55 o 
   5   0  12      138.84      133.04      9.42 o 
   6   0  12      101.17       85.06      7.88 o 
   7   0  12       32.47       33.30      7.22 o 
   8   0  12        3.27        6.76      5.79 o 
  -7   1  12       90.32       85.22      6.82 o 
  -6   1  12      223.48      228.82      9.82 o 
  -5   1  12       29.35       35.35      3.50 o 
  -4   1  12       12.19        9.98      4.52 o 
  -3   1  12       31.99       32.06      4.75 o 
  -2   1  12      213.42      235.20      5.88 o 
  -1   1  12      532.41      588.10     10.05 o 
   0   1  12       39.47       39.80      2.47 o 
   1   1  12      115.52      113.64      5.10 o 
   2   1  12       38.64       38.03      2.97 o 
   3   1  12      272.59      276.19      6.76 o 
   4   1  12       20.05       24.99      4.91 o 
   5   1  12      146.30      140.71      9.71 o 
   6   1  12       20.02       13.93      5.09 o 
   7   1  12        0.69        2.51      5.05 o 
   8   1  12       28.27       22.97      7.36 o 
  -9   2  12        5.60       10.34      5.47 o 
  -8   2  12       11.05       14.20      4.85 o 
  -7   2  12       40.60       39.69      6.32 o 
  -6   2  12       38.48       43.56      6.30 o 
  -5   2  12       33.71       40.45      5.60 o 
  -4   2  12      114.97      119.56      7.16 o 
  -3   2  12      113.92      110.87      6.43 o 
  -2   2  12      171.96      179.23      5.68 o 
  -1   2  12      420.87      437.78      8.86 o 
   0   2  12       26.48       31.27      5.63 o 
   1   2  12       27.06       29.46      2.37 o 
   2   2  12      107.17       97.11      6.50 o 
   3   2  12       42.71       49.42      6.11 o 
   4   2  12       61.60       66.78      6.58 o 
   5   2  12       53.13       69.44      8.52 o 
   6   2  12        1.55       -1.55      3.62 o 
   7   2  12       15.63       15.05      5.88 o 
  -8   3  12       11.68       16.66      6.43 o 
  -7   3  12        8.15       10.99      5.59 o 
  -6   3  12       79.95       81.89      7.83 o 
  -5   3  12      160.26      154.66      9.59 o 
  -4   3  12       14.28       18.89      4.75 o 
  -3   3  12       55.67       54.78      5.56 o 
  -2   3  12      270.80      282.74     11.58 o 
  -1   3  12       51.92       57.61      5.48 o 
   0   3  12       22.62       24.57      2.95 o 
   1   3  12       35.92       41.69      5.67 o 
   2   3  12       66.18       64.43      4.14 o 
   3   3  12        4.22        2.34      3.27 o 
   4   3  12       14.04       13.41      4.78 o 
   5   3  12        9.80        8.84      4.59 o 
   6   3  12       12.41       13.11      5.30 o 
  -7   4  12       76.26       99.34     11.29 o 
  -6   4  12        3.46        7.44      5.50 o 
  -5   4  12       36.82       52.23      8.15 o 
  -4   4  12        5.94       16.10      5.37 o 
  -3   4  12       21.48       22.79      5.35 o 
  -2   4  12       54.56       55.65      7.47 o 
  -1   4  12       74.81       78.35      6.93 o 
   0   4  12      108.54      113.11      8.38 o 
   1   4  12        2.52       -2.91      3.36 o 
   2   4  12       15.29       25.73      5.46 o 
   3   4  12       13.62       14.96      5.00 o 
   4   4  12       64.21       72.06      8.94 o 
   5   4  12       13.76       12.35      4.04 o 
  -5   5  12       17.69       15.69      6.76 o 
  -4   5  12       15.72        5.15      5.12 o 
  -3   5  12       43.24       47.49      7.69 o 
  -2   5  12       15.72        8.24      4.89 o 
  -1   5  12        5.13        9.42      5.05 o 
   0   5  12        4.25        6.07      4.47 o 
   1   5  12       11.08        9.93      4.94 o 
   2   5  12       19.48       18.09      5.32 o 
   3   5  12        5.62        1.74      3.98 o 
  -5  -5  13        6.01        1.41      6.17 o 
  -4  -5  13       22.75       18.79      6.70 o 
  -3  -5  13       30.18       37.91      5.16 o 
  -2  -5  13       15.54       19.42      5.38 o 
  -1  -5  13       24.64       22.96      5.84 o 
   0  -5  13       12.70       21.19      5.82 o 
   1  -5  13       18.96       14.41      6.10 o 
   2  -5  13        1.05       -1.24      4.26 o 
   3  -5  13       13.20        6.00      5.82 o 
  -7  -4  13        9.90        9.84      6.52 o 
  -6  -4  13       46.56       62.28      9.99 o 
  -5  -4  13       80.08       67.60      9.73 o 
  -4  -4  13       11.50        8.51      3.28 o 
  -3  -4  13       75.08       73.87      7.42 o 
  -2  -4  13       21.45       19.27      3.67 o 
  -1  -4  13       46.09       48.10      4.87 o 
   0  -4  13       20.75       20.99      5.46 o 
   1  -4  13       12.73       12.04      4.70 o 
   2  -4  13       35.43       38.80      7.21 o 
   3  -4  13        3.55        4.93      4.52 o 
   4  -4  13        2.70       -2.88      4.90 o 
   5  -4  13        0.78        0.60      5.25 o 
  -8  -3  13       16.83       12.55      7.48 o 
  -7  -3  13       50.21       50.54      8.83 o 
  -6  -3  13       22.11       24.94      7.22 o 
  -5  -3  13       30.25       32.78      8.12 o 
  -4  -3  13       80.90       83.90      6.29 o 
  -3  -3  13      268.78      252.33     10.26 o 
  -2  -3  13      281.96      257.44     10.60 o 
  -1  -3  13      173.13      153.41      5.97 o 
   0  -3  13       71.44       56.33      4.12 o 
   1  -3  13        6.64        4.75      3.34 o 
   2  -3  13       44.38       38.73      6.26 o 
   3  -3  13       49.74       45.85      7.48 o 
   4  -3  13      131.40      112.07      6.23 o 
   5  -3  13       23.67       23.97      4.78 o 
   6  -3  13       13.53       15.68      4.67 o 
  -7  -2  13        2.08        2.62      2.90 o 
  -6  -2  13       67.98       55.53      5.15 o 
  -5  -2  13      234.25      217.41      9.25 o 
  -4  -2  13       65.59       59.63      4.87 o 
  -3  -2  13        6.14        5.44      2.73 o 
  -2  -2  13      812.20      811.82     19.15 o 
  -1  -2  13      193.80      195.83      8.46 o 
   0  -2  13       14.31       12.63      3.46 o 
   1  -2  13       70.49       61.92      4.22 o 
   2  -2  13       23.94       29.82      3.38 o 
   3  -2  13      130.48      125.47      5.76 o 
   4  -2  13        9.24        6.98      2.82 o 
   5  -2  13       53.54       54.81      7.20 o 
   6  -2  13       10.06       10.67      3.98 o 
   7  -2  13        0.79       -1.42      3.81 o 
  -9  -1  13        4.76        1.11      3.96 o 
  -8  -1  13        0.54        1.92      3.22 o 
  -7  -1  13       81.69       88.07      6.80 o 
  -6  -1  13       42.26       46.57      5.83 o 
  -5  -1  13       51.49       51.24      4.76 o 
  -4  -1  13       16.58       16.95      3.65 o 
  -3  -1  13       47.72       48.25      4.22 o 
  -2  -1  13       50.51       44.77      3.90 o 
  -1  -1  13      152.77      172.94      4.55 o 
   0  -1  13      369.89      399.17     10.41 o 
   1  -1  13      121.47      113.79      4.44 o 
   2  -1  13      234.89      217.25      6.55 o 
   3  -1  13      135.67      126.17      5.44 o 
   4  -1  13      168.72      159.14      6.49 o 
   5  -1  13      105.45      107.65      5.99 o 
   6  -1  13        8.26        7.18      4.86 o 
   7  -1  13       39.37       57.87      8.80 o 
  -9   0  13       65.88       94.48      9.73 o 
  -8   0  13       19.72       23.50      5.25 o 
  -7   0  13      245.25      245.93     11.51 o 
  -6   0  13       94.08      105.27      7.15 o 
  -5   0  13      114.69      114.71      7.03 o 
  -4   0  13       33.73       29.55      2.89 o 
  -3   0  13       53.58       58.35      2.75 o 
  -2   0  13      261.38      276.57      5.96 o 
  -1   0  13        9.53       10.29      1.67 o 
   0   0  13        6.24        5.37      1.48 o 
   1   0  13        7.46        5.70      1.58 o 
   2   0  13       40.95       41.25      3.12 o 
   3   0  13      207.05      211.71      6.54 o 
   4   0  13       70.08       70.12      4.33 o 
   5   0  13       63.91       63.24      8.35 o 
   6   0  13        0.38       -2.52      3.65 o 
   7   0  13        2.43        1.61      4.34 o 
  -9   1  13        4.66        7.37      6.20 o 
  -8   1  13        0.50       -0.47      4.39 o 
  -7   1  13       81.94       89.46      7.78 o 
  -6   1  13       42.48       42.65     10.83 o 
  -5   1  13       51.28       54.00      3.78 o 
  -4   1  13       15.38        9.07      3.77 o 
  -3   1  13       49.97       47.12      3.33 o 
  -2   1  13       50.21       46.45      2.80 o 
  -1   1  13      152.24      166.74      4.96 o 
   0   1  13      374.83      389.84      7.82 o 
   1   1  13      125.25      126.46      4.26 o 
   2   1  13      233.09      237.35      6.07 o 
   3   1  13      136.42      138.24      8.28 o 
   4   1  13      169.25      175.50     10.12 o 
   5   1  13      103.49      109.28      8.85 o 
   6   1  13        8.26        7.74      4.33 o 
   7   1  13       38.75       47.13      8.76 o 
  -8   2  13       27.55       40.69      7.04 o 
  -7   2  13        2.07        9.13      4.46 o 
  -6   2  13       66.58       64.02      6.02 o 
  -5   2  13      236.55      248.17     10.85 o 
  -4   2  13       65.45       59.80      5.43 o 
  -3   2  13        6.07        3.92      2.64 o 
  -2   2  13      810.72      873.90     14.41 o 
  -1   2  13      193.56      214.38      9.62 o 
   0   2  13       14.28        8.12      2.53 o 
   1   2  13       69.49       69.34      5.48 o 
   2   2  13       23.33       31.79      5.13 o 
   3   2  13      129.91      139.38      8.52 o 
   4   2  13        9.23        9.52      4.11 o 
   5   2  13       52.51       54.70      7.85 o 
   6   2  13       10.03        7.22      5.17 o 
   7   2  13        0.78       -0.87      4.74 o 
  -8   3  13       16.58       23.54      7.15 o 
  -7   3  13       51.09       60.80      8.64 o 
  -6   3  13       23.06       17.00      5.68 o 
  -5   3  13       30.10       38.05      6.53 o 
  -4   3  13       82.81       87.53      7.32 o 
  -3   3  13      266.31      289.66     12.11 o 
  -2   3  13      278.35      268.38     11.36 o 
  -1   3  13      172.08      179.64      7.96 o 
   0   3  13       68.46       64.23      5.95 o 
   1   3  13        5.80       -1.09      2.71 o 
   2   3  13       44.01       48.13      6.28 o 
   3   3  13       48.49       54.05      6.98 o 
   4   3  13      129.26      141.56      9.76 o 
   5   3  13       24.55       43.88      7.69 o 
   6   3  13       13.41       12.95      5.73 o 
  -7   4  13        9.73       14.89      6.80 o 
  -6   4  13       46.73       52.00      8.37 o 
  -5   4  13       80.40       76.53      7.78 o 
  -4   4  13       11.11       10.28      5.21 o 
  -3   4  13       75.21       69.31      7.20 o 
  -2   4  13       20.47       26.11      5.67 o 
  -1   4  13       45.60       50.87      6.88 o 
   0   4  13       20.48       14.81      5.39 o 
   1   4  13       12.39       10.11      4.37 o 
   2   4  13       34.59       30.28      5.81 o 
   3   4  13        3.40        5.88      4.12 o 
   4   4  13        2.71        9.46      5.02 o 
   5   4  13        0.68        5.60      3.42 o 
  -5   5  13        6.00        3.21      6.09 o 
  -4   5  13       22.07       29.19      7.03 o 
  -3   5  13       29.62       34.53      7.13 o 
  -2   5  13       16.12        9.23      5.15 o 
  -1   5  13       24.30       25.96      6.22 o 
   0   5  13       13.06       17.75      5.68 o 
   1   5  13       19.94       14.55      5.72 o 
   2   5  13        1.01       -0.10      4.22 o 
   3   5  13       13.43       26.60      6.78 o 
  -4  -5  14       10.87        9.16      5.61 o 
  -3  -5  14       10.43        6.24      3.72 o 
  -2  -5  14       26.73       35.28      6.81 o 
  -1  -5  14       34.42       25.77      6.28 o 
   0  -5  14       13.86       14.80      5.45 o 
   1  -5  14        0.07       -0.84      4.75 o 
   2  -5  14        4.26       10.39      5.32 o 
  -6  -4  14       36.26       30.46      7.70 o 
  -5  -4  14       14.14       15.96      3.90 o 
  -4  -4  14       30.19       36.63      7.63 o 
  -3  -4  14      127.74      118.49      8.67 o 
  -2  -4  14       15.42        9.52      3.23 o 
  -1  -4  14        7.86        4.56      4.36 o 
   0  -4  14       15.41       11.40      4.61 o 
   1  -4  14       54.96       64.22      8.22 o 
   2  -4  14        3.66       -1.40      4.01 o 
   3  -4  14       42.24       27.43      6.77 o 
   4  -4  14       33.49       26.33      7.84 o 
  -8  -3  14       16.31       16.71      6.99 o 
  -7  -3  14       15.65        8.97      5.50 o 
  -6  -3  14       22.68       23.57      3.83 o 
  -5  -3  14      171.29      167.41      8.82 o 
  -4  -3  14      131.55      133.79      7.94 o 
  -3  -3  14      247.65      226.22     10.11 o 
  -2  -3  14      204.10      188.76      9.24 o 
  -1  -3  14      406.74      371.05     13.48 o 
   0  -3  14       43.18       42.27      6.43 o 
   1  -3  14       22.78       23.05      5.16 o 
   2  -3  14       76.76       71.01      8.14 o 
   3  -3  14      157.90      139.08      6.77 o 
   4  -3  14        7.90        5.47      3.15 o 
   5  -3  14       32.14       29.59      4.95 o 
   6  -3  14       22.55       24.92      7.45 o 
  -8  -2  14        5.00       -2.18      3.50 o 
  -7  -2  14       18.53       20.30      4.73 o 
  -6  -2  14       82.57       79.94      5.91 o 
  -5  -2  14      179.77      156.02      8.06 o 
  -4  -2  14       42.66       38.33      5.01 o 
  -3  -2  14      452.31      454.87     13.86 o 
  -2  -2  14       63.87       82.59      5.88 o 
  -1  -2  14       30.56       27.64      4.43 o 
   0  -2  14       89.47       98.77      6.68 o 
   1  -2  14       86.17       83.47      4.21 o 
   2  -2  14       75.39       70.74      4.27 o 
   3  -2  14       77.03       74.50      7.61 o 
   4  -2  14      105.28       98.34      5.64 o 
   5  -2  14        4.76        4.76      3.27 o 
   6  -2  14        3.12        4.40      3.58 o 
  -9  -1  14        8.09       13.94      5.27 o 
  -8  -1  14       94.54      109.26      7.79 o 
  -7  -1  14       16.43       14.74      4.57 o 
  -6  -1  14      102.89       98.04      6.89 o 
  -5  -1  14       46.55       55.21      5.89 o 
  -4  -1  14      303.87      276.19     10.31 o 
  -3  -1  14       38.28       43.52      4.76 o 
  -2  -1  14      319.88      328.76     10.76 o 
  -1  -1  14      139.62      151.82      4.44 o 
   0  -1  14      292.69      304.53      6.99 o 
   1  -1  14       29.06       33.26      3.91 o 
   2  -1  14      263.72      286.01      7.72 o 
   3  -1  14      210.16      194.02      6.78 o 
   4  -1  14       26.04       24.39      3.73 o 
   5  -1  14       12.31        9.45      3.13 o 
   6  -1  14       15.21       12.51      6.09 o 
   7  -1  14       10.24        2.46      5.93 o 
  -9   0  14       95.90       97.73      8.51 o 
  -8   0  14        0.73        3.00      3.80 o 
  -7   0  14      218.67      220.31     10.97 o 
  -6   0  14       25.49       26.70      5.01 o 
  -5   0  14       90.16       84.52      6.50 o 
  -4   0  14       59.48       66.38      5.52 o 
  -3   0  14      192.62      202.16      5.19 o 
  -2   0  14      554.93      588.42      9.79 o 
  -1   0  14       21.99       24.02      2.34 o 
   0   0  14      273.45      263.72      6.31 o 
   1   0  14        0.58        3.27      2.27 o 
   2   0  14      351.99      356.60      8.32 o 
   3   0  14      162.51      156.29      5.85 o 
   4   0  14      463.35      449.78     12.19 o 
   5   0  14       66.63       90.20      9.70 o 
   6   0  14       29.24       34.75      6.81 o 
   7   0  14       41.05       52.01      8.54 o 
  -9   1  14        8.07        9.76      5.74 o 
  -8   1  14       91.97       95.65      8.94 o 
  -7   1  14       16.55       22.59      5.56 o 
  -6   1  14      101.61      112.17      8.21 o 
  -5   1  14       46.78       46.72      3.77 o 
  -4   1  14      302.76      317.45     10.40 o 
  -3   1  14       38.86       40.25      3.29 o 
  -2   1  14      316.37      342.43      7.67 o 
  -1   1  14      143.07      153.44      4.90 o 
   0   1  14      296.01      319.04      7.14 o 
   1   1  14       29.38       35.93      3.03 o 
   2   1  14      264.90      287.18     11.73 o 
   3   1  14      210.96      219.09     10.77 o 
   4   1  14       25.50       28.18      5.57 o 
   5   1  14       11.82       13.68      5.06 o 
   6   1  14       15.37       11.63      5.40 o 
   7   1  14       10.02        8.69      6.10 o 
  -8   2  14        5.09        2.01      4.86 o 
  -7   2  14       19.33       19.17      5.31 o 
  -6   2  14       81.36       79.78      6.91 o 
  -5   2  14      179.21      185.83      9.52 o 
  -4   2  14       41.61       35.24      3.83 o 
  -3   2  14      454.81      500.43     10.69 o 
  -2   2  14       61.72       63.98      3.77 o 
  -1   2  14       30.67       30.10      3.29 o 
   0   2  14       89.20      103.49      7.66 o 
   1   2  14       85.13       81.14      3.69 o 
   2   2  14       73.56       85.63      6.75 o 
   3   2  14       76.16       84.49      7.09 o 
   4   2  14      104.98       97.64      8.02 o 
   5   2  14        4.86       -1.32      4.18 o 
   6   2  14        3.08        5.61      5.28 o 
  -8   3  14       16.58       22.33      6.84 o 
  -7   3  14       15.94       14.62      5.96 o 
  -6   3  14       23.16       29.90      6.63 o 
  -5   3  14      174.83      190.15     10.69 o 
  -4   3  14      129.50      128.23      8.64 o 
  -3   3  14      247.09      240.10     11.15 o 
  -2   3  14      202.61      218.87      7.19 o 
  -1   3  14      405.84      439.70     14.50 o 
   0   3  14       41.83       58.42      7.07 o 
   1   3  14       22.72       24.17      5.23 o 
   2   3  14       74.99       65.30      6.38 o 
   3   3  14      156.67      153.86      9.69 o 
   4   3  14        8.15       10.43      4.79 o 
   5   3  14       31.40       31.59      6.79 o 
   6   3  14       22.64       28.06      7.14 o 
  -6   4  14       36.38       52.82      8.87 o 
  -5   4  14       13.93       19.03      5.88 o 
  -4   4  14       30.42       43.00      7.06 o 
  -3   4  14      125.32      123.42      8.96 o 
  -2   4  14       14.56        5.89      4.13 o 
  -1   4  14        7.86        5.91      3.89 o 
   0   4  14       14.80       20.19      5.50 o 
   1   4  14       54.11       58.79      7.52 o 
   2   4  14        3.37       -1.10      3.34 o 
   3   4  14       41.77       50.44      7.81 o 
   4   4  14       32.64       24.59      6.62 o 
  -4   5  14       10.29       12.12      5.59 o 
  -3   5  14       10.45        9.20      5.65 o 
  -2   5  14       26.00       28.91      6.55 o 
  -1   5  14       34.59       37.62      7.13 o 
   0   5  14       14.45       18.04      6.17 o 
   1   5  14        0.08        0.46      4.21 o 
   2   5  14        4.46        8.35      4.82 o 
  -4  -5  15       11.64       11.81      6.36 o 
  -3  -5  15       24.03       29.33      8.77 o 
  -2  -5  15       32.86       33.24      7.27 o 
  -1  -5  15        8.35        9.78      5.13 o 
   0  -5  15       24.70       32.98      7.89 o 
   1  -5  15        4.56        1.29      5.02 o 
  -6  -4  15       11.68       11.77      6.30 o 
  -5  -4  15       39.38       41.61      4.91 o 
  -4  -4  15       94.84       96.57      6.89 o 
  -3  -4  15       23.64       18.19      3.80 o 
  -2  -4  15       10.15        9.50      5.86 o 
  -1  -4  15       68.28       75.33      8.50 o 
   0  -4  15       98.91       82.23      7.70 o 
   1  -4  15       27.05       26.64      6.01 o 
   2  -4  15       39.93       39.35      7.23 o 
   3  -4  15      112.53      101.23      9.47 o 
   4  -4  15       17.34       20.96      6.97 o 
  -8  -3  15        3.55        0.75      5.81 o 
  -7  -3  15        2.67        5.59      5.21 o 
  -6  -3  15       42.21       48.87      6.68 o 
  -5  -3  15       77.46       68.49      5.94 o 
  -4  -3  15      121.95      116.57      7.49 o 
  -3  -3  15       50.63       53.24      6.38 o 
  -2  -3  15      211.02      192.15      9.52 o 
  -1  -3  15      231.38      235.59     10.95 o 
   0  -3  15       17.75       21.62      4.94 o 
   1  -3  15      184.24      187.83     10.57 o 
   2  -3  15       59.50       62.58      7.81 o 
   3  -3  15       29.96       35.77      6.70 o 
   4  -3  15       44.60       42.39      5.26 o 
   5  -3  15       54.81       60.68      6.49 o 
  -8  -2  15       17.58       24.25      5.37 o 
  -7  -2  15       17.22       25.14      5.10 o 
  -6  -2  15       40.27       41.22      5.53 o 
  -5  -2  15        5.65        9.25      3.60 o 
  -4  -2  15      413.97      389.82     13.05 o 
  -3  -2  15      176.85      143.41      7.83 o 
  -2  -2  15      207.77      202.50      9.31 o 
  -1  -2  15      602.37      544.67     15.71 o 
   0  -2  15      194.52      171.72      8.81 o 
   1  -2  15      109.32      107.89      7.42 o 
   2  -2  15      183.30      162.45      8.27 o 
   3  -2  15      291.30      255.78      8.46 o 
   4  -2  15        7.66        6.71      2.91 o 
   5  -2  15        3.74        0.09      2.91 o 
   6  -2  15       41.46       50.67      6.08 o 
  -9  -1  15       51.16       53.28      7.51 o 
  -8  -1  15       61.98       72.78      8.13 o 
  -7  -1  15       27.28       35.19      5.68 o 
  -6  -1  15      185.65      190.60      9.60 o 
  -5  -1  15      708.64      663.15     18.04 o 
  -4  -1  15      171.18      160.53      8.11 o 
  -3  -1  15      456.68      439.74     13.31 o 
  -2  -1  15      227.25      217.96      8.90 o 
  -1  -1  15      222.70      211.02      8.79 o 
   0  -1  15       31.29       34.35      3.11 o 
   1  -1  15      260.52      256.39      7.11 o 
   2  -1  15      421.92      403.14     18.77 o 
   3  -1  15       92.97       94.66      5.02 o 
   4  -1  15      212.66      201.09      7.53 o 
   5  -1  15       26.70       25.35      4.00 o 
   6  -1  15       14.37       18.72      6.62 o 
   7  -1  15        5.65        3.28      5.55 o 
  -9   0  15        7.74       10.16      5.22 o 
  -8   0  15       22.04       27.18      6.19 o 
  -7   0  15      152.60      163.18      9.65 o 
  -6   0  15       34.01       42.68      6.11 o 
  -5   0  15       41.96       52.17      6.27 o 
  -4   0  15      247.73      232.80     10.01 o 
  -3   0  15      127.62      121.29      6.85 o 
  -2   0  15        4.44        4.66      1.58 o 
  -1   0  15      167.91      162.41      4.79 o 
   0   0  15      569.44      597.03     11.86 o 
   1   0  15      478.25      463.84      9.49 o 
   2   0  15      429.20      409.89      9.30 o 
   3   0  15       79.90       77.97      4.50 o 
   4   0  15      105.33      130.23      9.16 o 
   5   0  15       17.14       17.86      5.79 o 
   6   0  15       53.31       66.11      8.91 o 
   7   0  15       18.57       19.04      6.47 o 
  -9   1  15       50.61       74.85     10.13 o 
  -8   1  15       61.79       80.20      9.58 o 
  -7   1  15       26.91       28.59      6.00 o 
  -6   1  15      182.33      192.54     10.77 o 
  -5   1  15      707.34      744.84     18.55 o 
  -4   1  15      169.68      178.55      5.95 o 
  -3   1  15      455.51      481.60      9.77 o 
  -2   1  15      226.61      237.62      6.46 o 
  -1   1  15      223.66      228.94      9.54 o 
   0   1  15       29.91       28.05      6.02 o 
   1   1  15      265.23      278.96      6.97 o 
   2   1  15      421.51      414.92     15.81 o 
   3   1  15       93.13       97.95      7.61 o 
   4   1  15      213.37      211.30     11.65 o 
   5   1  15       25.89       36.86      6.82 o 
   6   1  15       14.05        8.02      5.44 o 
   7   1  15        5.53        3.21      6.04 o 
  -7   2  15       17.24       21.43      5.71 o 
  -6   2  15       40.49       50.14      6.85 o 
  -5   2  15        6.04        6.30      2.84 o 
  -4   2  15      409.14      439.52     10.50 o 
  -3   2  15      177.58      173.22      6.27 o 
  -2   2  15      205.49      205.11      6.47 o 
  -1   2  15      607.94      642.39     12.03 o 
   0   2  15      194.83      189.67      5.89 o 
   1   2  15      109.07      113.01      7.27 o 
   2   2  15      181.23      180.29      9.90 o 
   3   2  15      291.60      307.95     13.42 o 
   4   2  15        7.70       11.25      4.31 o 
   5   2  15        3.59       -1.19      4.03 o 
   6   2  15       41.72       43.10      8.13 o 
  -8   3  15        3.60        5.20      5.65 o 
  -7   3  15        2.83        2.98      5.26 o 
  -6   3  15       43.27       51.27      7.76 o 
  -5   3  15       77.65       80.26      7.50 o 
  -4   3  15      123.12      119.72      8.32 o 
  -3   3  15       51.46       65.80      5.30 o 
  -2   3  15      207.45      217.48      7.30 o 
  -1   3  15      231.22      255.70      9.94 o 
   0   3  15       16.79       18.10      5.05 o 
   1   3  15      181.61      205.30     10.73 o 
   2   3  15       58.21       71.65      8.10 o 
   3   3  15       29.79       37.79      6.70 o 
   4   3  15       43.25       56.16      8.44 o 
   5   3  15       55.40       79.30      9.67 o 
  -6   4  15       11.83        0.76      5.16 o 
  -5   4  15       40.18       50.67      8.22 o 
  -4   4  15       93.71       86.96      8.24 o 
  -3   4  15       22.99       23.90      6.16 o 
  -2   4  15       10.33        9.48      5.08 o 
  -1   4  15       68.17       78.50      8.86 o 
   0   4  15       97.11      108.66      8.67 o 
   1   4  15       27.09       30.71      6.40 o 
   2   4  15       38.98       41.92      7.17 o 
   3   4  15      111.31      133.32     10.07 o 
   4   4  15       17.80       26.40      7.14 o 
  -4   5  15       11.53        3.15      6.06 o 
  -3   5  15       23.15       31.40      7.77 o 
  -2   5  15       33.48       33.42      7.08 o 
  -1   5  15        8.54        7.51      5.44 o 
   0   5  15       25.25       19.15      5.95 o 
   1   5  15        4.61        1.81      4.89 o 
  -3  -5  16        3.03        3.79      4.95 o 
  -2  -5  16        5.51        6.14      5.54 o 
  -1  -5  16       17.52       21.13      6.49 o 
   0  -5  16       22.02       17.42      6.53 o 
  -6  -4  16       11.87        7.03      5.97 o 
  -5  -4  16       42.05       41.77      8.10 o 
  -4  -4  16       15.77       15.19      3.99 o 
  -3  -4  16       18.69       20.07      3.88 o 
  -2  -4  16       76.27       71.92      6.04 o 
  -1  -4  16       11.68        8.49      4.66 o 
   0  -4  16       42.87       33.30      6.78 o 
   1  -4  16       17.54       23.07      6.15 o 
   2  -4  16       66.17       59.26      8.82 o 
   3  -4  16       11.48        4.94      5.86 o 
  -7  -3  16       11.52       12.92      4.91 o 
  -6  -3  16        2.18        1.73      3.50 o 
  -5  -3  16        6.83       13.10      4.60 o 
  -4  -3  16       31.09       36.67      5.56 o 
  -3  -3  16        4.41        5.65      3.55 o 
  -2  -3  16      123.77      106.74      7.45 o 
  -1  -3  16       54.48       53.28      6.77 o 
   0  -3  16      378.88      352.47     13.93 o 
   1  -3  16       61.39       68.60      8.06 o 
   2  -3  16       95.59       87.91      8.06 o 
   3  -3  16      133.25      126.30      9.63 o 
   4  -3  16       20.63       10.07      5.87 o 
   5  -3  16        1.07        0.47      3.43 o 
  -8  -2  16        4.80       -2.35      3.30 o 
  -7  -2  16        4.88        1.61      3.10 o 
  -6  -2  16       65.69       77.31      7.64 o 
  -5  -2  16      166.17      154.58      8.40 o 
  -4  -2  16        3.14        6.95      3.32 o 
  -3  -2  16       83.91       68.27      5.84 o 
  -2  -2  16      102.36       88.79      6.46 o 
  -1  -2  16      458.24      427.60     14.13 o 
   0  -2  16       56.90       64.24      6.82 o 
   1  -2  16      167.36      153.12      8.72 o 
   2  -2  16      176.01      158.11      9.34 o 
   3  -2  16        1.51        5.06      4.56 o 
   4  -2  16       18.90       23.49      4.15 o 
   5  -2  16       59.80       64.55      8.87 o 
   6  -2  16       31.03       35.12      5.64 o 
  -9  -1  16       15.69       15.35      5.45 o 
  -8  -1  16        5.42        1.91      4.17 o 
  -7  -1  16       39.43       51.02      6.62 o 
  -6  -1  16      123.29      110.90      7.50 o 
  -5  -1  16       76.92       70.67      6.14 o 
  -4  -1  16      284.43      260.21     10.61 o 
  -3  -1  16      152.98      149.29      7.73 o 
  -2  -1  16      168.71      153.11      7.80 o 
  -1  -1  16      146.62      135.45      7.31 o 
   0  -1  16      215.80      196.94      8.83 o 
   1  -1  16      327.17      320.25     12.18 o 
   2  -1  16      236.08      212.00      8.91 o 
   3  -1  16      212.61      207.70      7.37 o 
   4  -1  16      108.02      108.64      5.78 o 
   5  -1  16       44.23       45.00      4.97 o 
   6  -1  16       28.50       31.03      7.57 o 
  -9   0  16       20.87       34.91      7.37 o 
  -8   0  16       11.95       11.46      5.54 o 
  -7   0  16       25.31       42.13      6.85 o 
  -6   0  16       91.66       92.82      7.46 o 
  -5   0  16      654.59      635.35     18.56 o 
  -4   0  16       42.97       39.90      5.56 o 
  -3   0  16      325.00      342.14     12.03 o 
  -2   0  16      348.85      335.79      7.25 o 
  -1   0  16      116.47      103.45      4.06 o 
   0   0  16       55.96       67.30      3.50 o 
   1   0  16      208.43      215.82      6.43 o 
   2   0  16       60.22       73.06      4.35 o 
   3   0  16       12.59       10.06      2.75 o 
   4   0  16       44.84       46.24      6.92 o 
   5   0  16        4.98        0.72      4.67 o 
   6   0  16       16.51       11.24      5.52 o 
  -9   1  16       15.95       25.09      6.78 o 
  -8   1  16        5.90        2.65      4.49 o 
  -7   1  16       38.35       49.10      7.39 o 
  -6   1  16      123.00      116.91      8.53 o 
  -5   1  16       74.76       91.49      7.53 o 
  -4   1  16      281.28      288.00      7.73 o 
  -3   1  16      154.71      154.09      8.59 o 
  -2   1  16      167.91      165.78      5.51 o 
  -1   1  16      146.29      146.01      5.07 o 
   0   1  16      219.45      214.63      6.13 o 
   1   1  16      327.34      347.43      8.18 o 
   2   1  16      234.75      220.06      6.54 o 
   3   1  16      217.25      240.51     11.81 o 
   4   1  16      108.23       93.02      8.03 o 
   5   1  16       44.35       47.31      8.00 o 
   6   1  16       28.75       30.34      6.97 o 
  -8   2  16        4.69       10.40      6.36 o 
  -7   2  16        5.03        2.01      4.87 o 
  -6   2  16       66.03       66.75      5.16 o 
  -5   2  16      163.64      172.96     12.46 o 
  -4   2  16        3.18        1.84      2.36 o 
  -3   2  16       80.76       69.61      4.23 o 
  -2   2  16       99.92       94.92      4.77 o 
  -1   2  16      459.80      487.50     10.41 o 
   0   2  16       56.29       54.90      3.57 o 
   1   2  16      168.04      165.54      9.09 o 
   2   2  16      175.47      173.45      9.74 o 
   3   2  16        1.52        2.29      3.95 o 
   4   2  16       18.22       16.30      5.73 o 
   5   2  16       60.78       83.26     10.00 o 
   6   2  16       31.04       37.27      8.35 o 
  -7   3  16       11.56        8.83      5.68 o 
  -6   3  16        2.09        2.10      4.45 o 
  -5   3  16        6.95       11.07      4.92 o 
  -4   3  16       32.06       43.73     13.17 o 
  -3   3  16        4.40        3.62      2.57 o 
  -2   3  16      124.60      122.29      5.69 o 
  -1   3  16       56.13       56.47      4.73 o 
   0   3  16      374.17      406.14     15.35 o 
   1   3  16       60.99       68.25      6.63 o 
   2   3  16       94.31      101.44      8.28 o 
   3   3  16      132.84      156.81     10.43 o 
   4   3  16       20.96       41.47      7.83 o 
   5   3  16        1.06        1.29      4.44 o 
  -6   4  16       12.60       12.81      6.66 o 
  -5   4  16       42.70       51.56      7.92 o 
  -4   4  16       15.86       16.75      5.57 o 
  -3   4  16       18.95       17.01      5.41 o 
  -2   4  16       77.43       77.07      7.43 o 
  -1   4  16       11.34       11.63      5.52 o 
   0   4  16       43.54       50.10      7.67 o 
   1   4  16       16.37       15.61      5.08 o 
   2   4  16       65.00       63.05      8.21 o 
   3   4  16       11.62       11.52      5.05 o 
  -3   5  16        3.28       -0.85      5.64 o 
  -2   5  16        5.43        0.27      4.76 o 
  -1   5  16       17.77       25.12      6.86 o 
   0   5  16       22.69       25.52      6.55 o 
  -5  -4  17        0.71       -2.74      3.06 o 
  -4  -4  17        1.98       -0.28      2.80 o 
  -3  -4  17       28.81       29.11      4.43 o 
  -2  -4  17       10.07        6.03      4.39 o 
  -1  -4  17       44.37       36.66      6.90 o 
   0  -4  17       17.97       23.93      6.11 o 
   1  -4  17        1.79       -0.59      4.11 o 
   2  -4  17        4.33        5.75      5.35 o 
   3  -4  17        7.42        6.01      5.33 o 
  -7  -3  17        1.38        0.23      3.90 o 
  -6  -3  17       42.94       38.41      6.33 o 
  -5  -3  17       26.10       22.11      5.07 o 
  -4  -3  17       15.48       18.08      5.07 o 
  -3  -3  17        1.09       -0.15      3.33 o 
  -2  -3  17       98.10       98.30      7.38 o 
  -1  -3  17       76.91       74.39      7.96 o 
   0  -3  17      113.70      100.68      8.01 o 
   1  -3  17       37.36       47.55      7.45 o 
   2  -3  17       90.88       88.92      7.97 o 
   3  -3  17       27.90       35.79      7.47 o 
   4  -3  17        6.01        0.26      4.64 o 
  -8  -2  17        5.81        7.79      3.92 o 
  -7  -2  17       12.68       10.78      4.09 o 
  -6  -2  17       15.16       13.61      4.20 o 
  -5  -2  17       21.69       19.18      4.58 o 
  -4  -2  17       17.82       15.54      4.05 o 
  -3  -2  17       52.61       39.88      5.62 o 
  -2  -2  17       63.63       53.12      6.54 o 
  -1  -2  17       92.84       95.01      6.88 o 
   0  -2  17       24.06       25.15      5.06 o 
   1  -2  17       53.84       63.22      6.13 o 
   2  -2  17       32.47       33.06      6.33 o 
   3  -2  17       51.13       46.33      7.07 o 
   4  -2  17       42.13       39.72      6.41 o 
   5  -2  17       12.52       13.84      7.76 o 
  -8  -1  17       12.06        9.13      4.57 o 
  -7  -1  17       47.83       49.37      6.90 o 
  -6  -1  17       24.72       27.95      5.35 o 
  -5  -1  17      170.16      156.50      8.69 o 
  -4  -1  17        8.86        1.87      3.23 o 
  -3  -1  17      118.57      115.46      7.15 o 
  -2  -1  17      150.59      149.21      7.81 o 
  -1  -1  17       50.64       53.01      5.04 o 
   0  -1  17       70.06       68.22      5.74 o 
   1  -1  17      127.52      127.53      8.27 o 
   2  -1  17      148.20      140.82      5.84 o 
   3  -1  17       17.50       16.38      3.17 o 
   4  -1  17       21.55       24.60      3.91 o 
   5  -1  17       25.15       36.48      6.99 o 
   6  -1  17        5.84       -0.84      5.75 o 
  -9   0  17        3.18       -1.34      4.45 o 
  -8   0  17        2.56       -2.46      4.10 o 
  -7   0  17       53.21       65.85      8.10 o 
  -6   0  17      163.17      149.17      9.18 o 
  -5   0  17       93.51      113.18      8.04 o 
  -4   0  17       28.94       29.36      5.55 o 
  -3   0  17       45.28       47.62      5.86 o 
  -2   0  17        0.08       -2.46      2.19 o 
  -1   0  17      119.15      137.13      4.83 o 
   0   0  17      335.23      315.74      7.72 o 
   1   0  17       62.49       63.41      3.77 o 
   2   0  17      584.49      578.94     11.95 o 
   3   0  17        0.03       -0.41      2.20 o 
   4   0  17       12.74       11.75      4.91 o 
   5   0  17       40.34       27.02      6.87 o 
   6   0  17        2.81       -0.55      4.82 o 
  -8   1  17       11.46       17.10      6.35 o 
  -7   1  17       48.04       55.41      7.97 o 
  -6   1  17       24.55       33.64      6.03 o 
  -5   1  17      166.74      172.88      9.89 o 
  -4   1  17        8.86       11.32      4.08 o 
  -3   1  17      116.75      128.69      5.25 o 
  -2   1  17      148.44      159.36      9.61 o 
  -1   1  17       52.20       51.92      3.39 o 
   0   1  17       69.74       63.02      3.59 o 
   1   1  17      125.31      125.78      5.77 o 
   2   1  17      153.21      167.69      9.44 o 
   3   1  17       18.12       23.13      5.32 o 
   4   1  17       22.18       21.91      5.76 o 
   5   1  17       26.62       27.72      6.67 o 
   6   1  17        5.66       13.69      6.35 o 
  -8   2  17        5.94        0.09      5.16 o 
  -7   2  17       12.70       13.03      5.99 o 
  -6   2  17       14.58        7.92      4.89 o 
  -5   2  17       21.67       25.66      3.86 o 
  -4   2  17       17.95       20.94      3.52 o 
  -3   2  17       50.54       54.76      4.51 o 
  -2   2  17       63.53       56.18      4.52 o 
  -1   2  17       89.98       95.45      4.94 o 
   0   2  17       24.33       24.68      3.10 o 
   1   2  17       55.20       65.23      6.09 o 
   2   2  17       32.10       41.80      6.36 o 
   3   2  17       52.85       51.79      7.34 o 
   4   2  17       42.58       58.20      8.61 o 
   5   2  17       12.38        6.08      5.28 o 
  -7   3  17        1.46       -1.40      5.01 o 
  -6   3  17       43.02       51.32      8.02 o 
  -5   3  17       26.67       33.11      4.60 o 
  -4   3  17       15.74       15.35      3.60 o 
  -3   3  17        1.18       -1.11      2.52 o 
  -2   3  17      101.75      116.98      5.64 o 
  -1   3  17       76.47       75.74      7.07 o 
   0   3  17      114.04      113.47      8.24 o 
   1   3  17       35.73       51.76      7.08 o 
   2   3  17       89.71       90.79      7.80 o 
   3   3  17       28.37       51.95      7.82 o 
   4   3  17        5.73        3.97      4.95 o 
  -5   4  17        0.72       -6.78      4.52 o 
  -4   4  17        2.32       -0.63      4.92 o 
  -3   4  17       29.95       30.24      4.54 o 
  -2   4  17        9.92        8.44      4.57 o 
  -1   4  17       45.46       56.73      8.40 o 
   0   4  17       17.52       17.11      5.34 o 
   1   4  17        1.57       -2.58      3.87 o 
   2   4  17        4.48        3.03      4.84 o 
   3   4  17        7.04        0.50      4.19 o 
  -5  -4  18        5.90        2.40      3.21 o 
  -4  -4  18        0.73        1.27      3.24 o 
  -3  -4  18        2.29       -0.36      3.01 o 
  -2  -4  18       41.44       42.84      6.97 o 
  -1  -4  18       42.44       33.02      6.77 o 
   0  -4  18        0.72       -4.48      4.19 o 
   1  -4  18       13.15        7.68      5.64 o 
   2  -4  18        8.55        9.25      5.50 o 
  -7  -3  18        6.23        4.38      4.66 o 
  -6  -3  18        0.44        6.47      4.31 o 
  -5  -3  18        1.48       -5.11      3.41 o 
  -4  -3  18       27.04       23.28      5.20 o 
  -3  -3  18       10.92        4.29      4.07 o 
  -2  -3  18       69.61       69.05      7.66 o 
  -1  -3  18       19.11       16.50      4.94 o 
   0  -3  18        2.20       -0.93      3.52 o 
   1  -3  18        1.97        1.62      4.06 o 
   2  -3  18        4.15        2.74      4.66 o 
   3  -3  18        7.73        9.17      5.26 o 
   4  -3  18       17.11        9.57      5.44 o 
  -8  -2  18       16.81       15.19      5.15 o 
  -7  -2  18        0.99        2.84      3.40 o 
  -6  -2  18       98.70       93.61      7.31 o 
  -5  -2  18       50.28       64.35      7.20 o 
  -4  -2  18        5.36        0.62      3.00 o 
  -3  -2  18       52.15       53.04      6.37 o 
  -2  -2  18       31.68       32.95      5.27 o 
  -1  -2  18       39.69       46.54      6.06 o 
   0  -2  18       11.73        4.28      3.86 o 
   1  -2  18       94.64       80.85      6.98 o 
   2  -2  18       67.43       82.88      8.54 o 
   3  -2  18       36.53       41.75      7.26 o 
   4  -2  18        6.21        6.27      3.33 o 
   5  -2  18        9.68       14.94      4.17 o 
  -8  -1  18        8.39        5.00      4.17 o 
  -7  -1  18       89.78       79.87      7.20 o 
  -6  -1  18       89.24       78.46      6.76 o 
  -5  -1  18       28.93       32.73      5.47 o 
  -4  -1  18       17.04       11.15      3.69 o 
  -3  -1  18       59.61       61.29      5.46 o 
  -2  -1  18        4.76        4.42      2.99 o 
  -1  -1  18      122.59      104.81      6.97 o 
   0  -1  18      167.44      158.19      8.35 o 
   1  -1  18       51.71       76.44      7.64 o 
   2  -1  18      127.31      125.23     10.38 o 
   3  -1  18        0.64       -0.18      2.36 o 
   4  -1  18       60.92       60.93      8.32 o 
   5  -1  18       11.00        9.50      5.73 o 
  -8   0  18       12.54        5.46      5.18 o 
  -7   0  18        3.68        4.47      4.48 o 
  -6   0  18        6.78        5.74      4.29 o 
  -5   0  18       64.38       48.93      6.62 o 
  -4   0  18        3.47       -0.39      2.93 o 
  -3   0  18       84.21       85.02      6.35 o 
  -2   0  18       64.37       61.86      5.28 o 
  -1   0  18        5.68        8.68      3.10 o 
   0   0  18        5.49       13.41      2.52 o 
   1   0  18      265.04      252.11      9.50 o 
   2   0  18       13.81       21.21      3.07 o 
   3   0  18       28.41       26.77      4.75 o 
   4   0  18       18.90       19.30      5.57 o 
   5   0  18       22.35       13.98      6.26 o 
   6   0  18        8.28        4.95      6.27 o 
  -8   1  18        8.66        1.66      5.26 o 
  -7   1  18       89.99       89.80      8.52 o 
  -6   1  18       87.52       82.22      7.58 o 
  -5   1  18       28.87       26.21      5.57 o 
  -4   1  18       15.57        5.10      4.06 o 
  -3   1  18       57.68       60.21      5.60 o 
  -2   1  18        4.99        5.18      2.73 o 
  -1   1  18      120.90      113.71      4.70 o 
   0   1  18      167.47      167.53      5.84 o 
   1   1  18       52.87       54.89      3.73 o 
   2   1  18      127.34      120.78      8.40 o 
   3   1  18        0.61       -2.79      3.34 o 
   4   1  18       63.02       61.70      8.88 o 
   5   1  18       11.31        8.95      5.56 o 
  -8   2  18       16.24       19.76      7.35 o 
  -7   2  18        0.98        1.09      4.58 o 
  -6   2  18       98.10      103.86      9.25 o 
  -5   2  18       50.59       57.34     12.38 o 
  -4   2  18        5.42        2.08      2.58 o 
  -3   2  18       52.35       66.84      6.42 o 
  -2   2  18       31.12       37.58      3.98 o 
  -1   2  18       38.66       46.00      4.17 o 
   0   2  18       11.97       10.63      2.60 o 
   1   2  18       92.25       85.53      7.23 o 
   2   2  18       70.37       78.80      7.57 o 
   3   2  18       37.19       34.98      6.53 o 
   4   2  18        6.29        3.96      5.26 o 
   5   2  18        9.75       15.10      5.84 o 
  -7   3  18        6.25       12.24      6.75 o 
  -6   3  18        0.33        0.30      3.31 o 
  -5   3  18        1.42       -1.62      2.88 o 
  -4   3  18       26.96       28.71      8.39 o 
  -3   3  18       11.71        9.06      2.99 o 
  -2   3  18       69.02       67.19      4.69 o 
  -1   3  18       19.52       17.20      5.31 o 
   0   3  18        2.01        0.45      3.50 o 
   1   3  18        1.61       -0.64      3.49 o 
   2   3  18        4.12        6.98      5.04 o 
   3   3  18        7.28        6.36      4.81 o 
   4   3  18       17.07       19.17      6.37 o 
  -5   4  18        6.41        7.77      4.23 o 
  -4   4  18        0.75       -2.06      2.99 o 
  -3   4  18        2.40       -0.63      4.35 o 
  -2   4  18       42.23       54.93      8.34 o 
  -1   4  18       42.31       45.36      7.48 o 
   0   4  18        0.78        0.40      4.08 o 
   1   4  18       13.23       23.60      6.48 o 
   2   4  18        8.99       15.29      5.64 o 
  -4  -4  19        3.54       -0.28      3.68 o 
  -3  -4  19        6.26        3.68      4.12 o 
  -2  -4  19       35.67       39.15      6.89 o 
  -1  -4  19        9.10       11.85      5.69 o 
   0  -4  19       74.73       70.63      9.86 o 
   1  -4  19       20.54       21.82      6.60 o 
  -6  -3  19       28.11       22.95      5.45 o 
  -5  -3  19       20.18       12.09      4.83 o 
  -4  -3  19       20.53       21.89      5.53 o 
  -3  -3  19        6.97        7.79      4.34 o 
  -2  -3  19      101.45       85.97      7.56 o 
  -1  -3  19      111.82       85.32      7.63 o 
   0  -3  19        7.43       -0.45      4.12 o 
   1  -3  19        1.53       -0.14      3.88 o 
   2  -3  19       34.28       28.54      6.49 o 
   3  -3  19       32.91       34.59      7.74 o 
  -7  -2  19       52.66       57.22      7.50 o 
  -6  -2  19       49.50       45.68      6.49 o 
  -5  -2  19       24.03       27.54      5.38 o 
  -4  -2  19       58.59       74.80      7.75 o 
  -3  -2  19       27.03       23.91      5.00 o 
  -2  -2  19       12.43        6.36      3.71 o 
  -1  -2  19       30.38       25.00      5.24 o 
   0  -2  19       54.48       46.54      6.73 o 
   1  -2  19       22.15       17.09      4.78 o 
   2  -2  19        8.23        2.75      3.77 o 
   3  -2  19        1.31        3.27      4.26 o 
   4  -2  19       18.73       15.94      5.56 o 
  -8  -1  19       14.53       12.08      5.41 o 
  -7  -1  19       17.63       17.49      5.12 o 
  -6  -1  19       59.93       77.47      8.33 o 
  -5  -1  19       94.00       92.84      7.21 o 
  -4  -1  19       37.70       30.48      5.45 o 
  -3  -1  19       14.62       14.29      4.17 o 
  -2  -1  19      147.14      131.93      8.00 o 
  -1  -1  19      172.78      165.28      8.90 o 
   0  -1  19       13.61       24.14      4.75 o 
   1  -1  19      126.02      115.51      7.90 o 
   2  -1  19       20.63       23.14      4.66 o 
   3  -1  19        2.95        1.82      2.72 o 
   4  -1  19        4.70        6.53      3.45 o 
   5  -1  19        3.59        5.99      5.77 o 
  -8   0  19       19.68       22.93      6.57 o 
  -7   0  19      115.33      116.27      9.04 o 
  -6   0  19       72.69       73.23      6.89 o 
  -5   0  19        2.30       -0.66      3.32 o 
  -4   0  19       18.56       18.25      4.67 o 
  -3   0  19      276.26      245.82     10.78 o 
  -2   0  19       39.03       36.84      5.26 o 
  -1   0  19       68.50       57.37      5.35 o 
   0   0  19      209.93      201.63      9.37 o 
   1   0  19        1.56        4.44      2.32 o 
   2   0  19        0.01       -1.58      2.16 o 
   3   0  19      153.55      163.69     10.39 o 
   4   0  19       73.87       84.32     10.06 o 
   5   0  19       27.02       26.24      7.41 o 
  -8   1  19       14.07        9.99      5.91 o 
  -7   1  19       17.47       17.05      5.79 o 
  -6   1  19       59.85       51.94      7.68 o 
  -5   1  19       92.73      120.99      8.90 o 
  -4   1  19       36.06       22.25      5.24 o 
  -3   1  19       14.62        8.61      3.79 o 
  -2   1  19      143.93      150.74      5.66 o 
  -1   1  19      172.89      170.38      5.94 o 
   0   1  19       13.90       18.84      2.94 o 
   1   1  19      125.00      118.66      5.28 o 
   2   1  19       21.98       30.31      5.53 o 
   3   1  19        3.22        9.51      4.55 o 
   4   1  19        4.71        2.62      5.08 o 
   5   1  19        3.41        1.57      5.93 o 
  -7   2  19       52.19       57.38      9.50 o 
  -6   2  19       48.34       40.21      7.41 o 
  -5   2  19       24.24       25.77      6.37 o 
  -4   2  19       58.07       60.50      4.78 o 
  -3   2  19       26.45       33.94      4.05 o 
  -2   2  19       11.64        6.11      2.90 o 
  -1   2  19       29.83       31.19      3.82 o 
   0   2  19       52.78       47.12      6.42 o 
   1   2  19       23.30       25.80      5.68 o 
   2   2  19        8.50        5.90      4.25 o 
   3   2  19        1.12        1.23      4.48 o 
   4   2  19       19.45       29.45      7.49 o 
  -6   3  19       28.03       34.47      5.03 o 
  -5   3  19       20.67       22.15      5.94 o 
  -4   3  19       20.24       24.17      5.12 o 
  -3   3  19        6.90        3.78      2.89 o 
  -2   3  19      101.71      104.87      5.74 o 
  -1   3  19      112.39      110.98      8.38 o 
   0   3  19        7.46        2.45      4.04 o 
   1   3  19        1.69        2.08      4.68 o 
   2   3  19       34.66       42.47      7.09 o 
   3   3  19       32.49       41.50      7.66 o 
  -4   4  19        3.44        6.54      3.74 o 
  -3   4  19        6.65       11.10      5.57 o 
  -2   4  19       35.15       53.98      8.22 o 
  -1   4  19        9.15        9.04      5.17 o 
   0   4  19       74.24       89.01      8.47 o 
   1   4  19       20.83       23.90      6.71 o 
  -3  -4  20        9.98       15.20      5.90 o 
  -2  -4  20        8.96       11.13      4.70 o 
  -1  -4  20       84.70       93.86     10.82 o 
   0  -4  20       61.01       63.94      9.20 o 
  -6  -3  20       29.61       27.83      6.31 o 
  -5  -3  20       31.40       29.07      6.25 o 
  -4  -3  20        2.96       -2.74      3.39 o 
  -3  -3  20        5.93       -1.02      4.04 o 
  -2  -3  20      124.07      129.69      9.04 o 
  -1  -3  20       42.74       46.49      7.26 o 
   0  -3  20       23.49       19.75      5.94 o 
   1  -3  20       33.83       31.20      6.72 o 
   2  -3  20       19.75       24.52      6.32 o 
   3  -3  20        0.26        5.61      5.72 o 
  -7  -2  20        9.29        9.18      4.84 o 
  -6  -2  20       26.55       32.93      6.00 o 
  -5  -2  20       69.00       76.69      8.06 o 
  -4  -2  20       52.48       48.96      6.78 o 
  -3  -2  20       14.99        8.89      4.45 o 
  -2  -2  20      122.37      105.15      7.79 o 
  -1  -2  20      177.59      147.11      9.31 o 
   0  -2  20        1.38        2.01      3.36 o 
   1  -2  20       12.10        5.31      4.06 o 
   2  -2  20       45.62       42.04      6.83 o 
   3  -2  20       48.17       46.70      7.78 o 
   4  -2  20       25.34       11.57      5.78 o 
  -7  -1  20       60.06       58.64      7.77 o 
  -6  -1  20      103.20      108.24      8.13 o 
  -5  -1  20       28.28       24.18      5.05 o 
  -4  -1  20       69.79       61.53      5.89 o 
  -3  -1  20      188.67      171.22      9.32 o 
  -2  -1  20       93.36       93.34      7.27 o 
  -1  -1  20       56.52       65.85      6.11 o 
   0  -1  20       93.08       99.09      7.28 o 
   1  -1  20       43.26       50.28      6.99 o 
   2  -1  20       19.28       19.10      5.12 o 
   3  -1  20       40.10       36.54      6.59 o 
   4  -1  20       43.07       59.08      8.38 o 
  -8   0  20        1.58       -1.97      4.86 o 
  -7   0  20       18.97       17.39      5.64 o 
  -6   0  20        0.85       -2.25      3.64 o 
  -5   0  20       15.75       18.04      4.87 o 
  -4   0  20       62.64       74.38      6.52 o 
  -3   0  20       31.24       29.15      5.31 o 
  -2   0  20      105.40       89.15      6.76 o 
  -1   0  20      242.10      248.79     10.66 o 
   0   0  20       57.85       59.19      5.58 o 
   1   0  20        8.16        4.50      2.58 o 
   2   0  20       54.76       55.00     12.10 o 
   3   0  20       77.36       85.35      8.17 o 
   4   0  20       31.91       38.80      7.31 o 
   5   0  20       34.76       41.66      8.44 o 
  -7   1  20       60.34       80.62      9.76 o 
  -6   1  20      102.21       82.07      7.96 o 
  -5   1  20       28.34       28.10      6.02 o 
  -4   1  20       69.41       75.85      8.42 o 
  -3   1  20      185.93      186.26      9.78 o 
  -2   1  20       94.16       95.88      6.91 o 
  -1   1  20       56.61       59.69      4.83 o 
   0   1  20       92.55       90.93      4.79 o 
   1   1  20       45.07       58.75      4.35 o 
   2   1  20       19.31       23.96      5.53 o 
   3   1  20       39.97       60.53      8.01 o 
   4   1  20       42.95       43.73      7.77 o 
  -7   2  20        9.09        6.82      5.34 o 
  -6   2  20       26.52       27.23      6.76 o 
  -5   2  20       68.11       82.91      9.41 o 
  -4   2  20       51.82       55.80      7.79 o 
  -3   2  20       15.21       13.18      3.35 o 
  -2   2  20      121.80      119.95      5.64 o 
  -1   2  20      177.98      169.61      6.48 o 
   0   2  20        1.12       -1.21      3.84 o 
   1   2  20       11.93        9.99      4.66 o 
   2   2  20       45.56       52.16      7.91 o 
   3   2  20       48.33       75.84      9.55 o 
   4   2  20       25.33       31.99      7.93 o 
  -6   3  20       30.15       32.10      7.61 o 
  -5   3  20       31.83       28.29      4.61 o 
  -4   3  20        2.98        1.22      2.91 o 
  -3   3  20        5.62        6.10      3.20 o 
  -2   3  20      123.62      143.67      6.63 o 
  -1   3  20       42.94       48.49      7.42 o 
   0   3  20       23.47       28.88      6.36 o 
   1   3  20       34.60       45.81      7.55 o 
   2   3  20       19.32       37.69      7.63 o 
   3   3  20        0.30       -5.88      3.92 o 
  -3   4  20       10.19       13.31      6.65 o 
  -2   4  20        9.24       10.31      5.59 o 
  -1   4  20       84.46       88.57      8.68 o 
   0   4  20       61.43       83.76      8.41 o 
  -5  -3  21       16.66       12.60      5.38 o 
  -4  -3  21       22.55       15.80      5.41 o 
  -3  -3  21        7.78        7.33      4.49 o 
  -2  -3  21       23.52       26.54      6.59 o 
  -1  -3  21       56.25       69.01      8.98 o 
   0  -3  21       24.30       17.19      5.56 o 
   1  -3  21        4.03        4.50      4.49 o 
   2  -3  21       40.14       43.80      7.95 o 
  -6  -2  21       67.72       87.01      9.20 o 
  -5  -2  21       33.26       35.03      6.50 o 
  -4  -2  21       19.24       14.02      4.70 o 
  -3  -2  21       23.61       23.26      6.00 o 
  -2  -2  21      142.09      138.26      9.25 o 
  -1  -2  21       11.45       13.60      4.64 o 
   0  -2  21        2.31        3.86      3.98 o 
   1  -2  21       20.83       25.33      5.83 o 
   2  -2  21       25.70       23.87      6.42 o 
   3  -2  21        6.94        7.22      4.95 o 
  -7  -1  21       23.34       30.31      6.57 o 
  -6  -1  21        0.68       -2.78      3.19 o 
  -5  -1  21       16.77       15.97      4.97 o 
  -4  -1  21       42.19       47.64      6.46 o 
  -3  -1  21       12.61       10.80      3.69 o 
  -2  -1  21       71.26       61.85      7.18 o 
  -1  -1  21       77.09       75.07      6.58 o 
   0  -1  21       54.73       60.79      7.44 o 
   1  -1  21       38.56       42.29      6.51 o 
   2  -1  21       61.80       59.61      7.69 o 
   3  -1  21       70.32       64.94      8.29 o 
  -7   0  21       24.42       25.33      6.42 o 
  -6   0  21       29.29       33.11      6.51 o 
  -5   0  21       11.79        5.41      4.14 o 
  -4   0  21        0.63       -3.08      3.11 o 
  -3   0  21       69.56       67.22      6.38 o 
  -2   0  21      122.32      109.79      7.51 o 
  -1   0  21        4.70        6.43      3.78 o 
   0   0  21       31.07       39.06      5.91 o 
   1   0  21       26.82       39.19      6.16 o 
   2   0  21       39.46       48.75      4.80 o 
   3   0  21        3.06       10.26      5.00 o 
   4   0  21       74.50       88.94     10.57 o 
  -7   1  21       23.33       33.43      7.73 o 
  -6   1  21        0.68        3.20      4.82 o 
  -5   1  21       16.96       23.36      5.77 o 
  -4   1  21       41.30       33.90      6.11 o 
  -3   1  21       12.29        6.92      4.29 o 
  -2   1  21       70.59       61.77      5.76 o 
  -1   1  21       75.77       78.49      6.15 o 
   0   1  21       55.41       68.04      5.14 o 
   1   1  21       38.78       41.91      6.59 o 
   2   1  21       62.08       76.01      8.90 o 
   3   1  21       70.41       86.79      9.61 o 
   4   1  21       41.23       49.28      8.34 o 
  -6   2  21       68.00      101.48     10.86 o 
  -5   2  21       33.46       18.71      6.08 o 
  -4   2  21       19.17       18.66      5.62 o 
  -3   2  21       22.72        9.80      4.69 o 
  -2   2  21      143.57      142.55      6.29 o 
  -1   2  21       11.78       10.35      3.07 o 
   0   2  21        2.57        7.73      4.41 o 
   1   2  21       21.47       28.93      6.05 o 
   2   2  21       25.76       32.01      6.56 o 
   3   2  21        6.96        5.53      4.70 o 
  -5   3  21       16.40        9.82      5.53 o 
  -4   3  21       23.42       31.01      4.67 o 
  -3   3  21        8.14        5.62      3.17 o 
  -2   3  21       23.77       28.42      6.30 o 
  -1   3  21       56.66       73.98      7.58 o 
   0   3  21       24.86       29.84      6.30 o 
   1   3  21        4.02        5.49      4.70 o 
   2   3  21       40.57       30.36      7.44 o 
  -4  -3  22        4.43        1.37      4.25 o 
  -3  -3  22       21.94       36.02      7.34 o 
  -2  -3  22      112.83      110.84      9.10 o 
  -1  -3  22        6.19        7.34      4.42 o 
   0  -3  22        6.15       11.30      5.13 o 
   1  -3  22       14.32       16.68      6.53 o 
  -6  -2  22       12.47        8.17      5.07 o 
  -5  -2  22       11.90       14.31      5.17 o 
  -4  -2  22       24.06       26.02      5.49 o 
  -3  -2  22        2.74        5.88      4.40 o 
  -2  -2  22       44.02       49.62      7.37 o 
  -1  -2  22        6.29       14.04      4.93 o 
   0  -2  22        4.45       -0.25      4.08 o 
   1  -2  22        0.24       -2.77      3.58 o 
   2  -2  22        3.99       -3.27      4.68 o 
  -6  -1  22       38.48       48.53      7.39 o 
  -5  -1  22        9.46       -0.50      3.91 o 
  -4  -1  22        0.73        3.93      3.57 o 
  -3  -1  22       16.58       18.18      4.85 o 
  -2  -1  22       53.51       56.43      7.03 o 
  -1  -1  22       19.91       16.87      4.77 o 
   0  -1  22        6.63        8.60      4.24 o 
   1  -1  22        8.03        8.96      5.09 o 
   3  -1  22        6.55       15.45      5.16 o 
  -7   0  22       50.56       45.38      7.78 o 
  -6   0  22        2.24        0.50      4.17 o 
  -5   0  22        0.01       -2.77      3.27 o 
  -4   0  22        0.05        0.05      3.32 o 
  -3   0  22       34.09       28.27      5.80 o 
  -2   0  22       10.34        7.03      3.84 o 
  -1   0  22       12.17       17.84      4.94 o 
   0   0  22      142.64      133.72      8.53 o 
   1   0  22        1.48        5.23      4.05 o 
   2   0  22       15.40       15.06      4.96 o 
   3   0  22       60.76       98.71     10.48 o 
  -6   1  22       38.25       39.34      7.73 o 
  -5   1  22        9.98        2.60      4.67 o 
  -4   1  22        0.71       -3.57      3.59 o 
  -3   1  22       17.01        8.23      4.17 o 
  -2   1  22       54.91       73.23      7.84 o 
  -1   1  22       19.25       13.62      4.23 o 
   0   1  22        6.59        4.40      3.27 o 
   1   1  22        8.18       17.95      5.23 o 
   2   1  22       30.58       38.48      7.07 o 
   3   1  22        6.52       14.65      5.76 o 
  -6   2  22       12.60       14.54      6.37 o 
  -5   2  22       11.95        6.50      4.89 o 
  -4   2  22       24.07       26.77      6.41 o 
  -3   2  22        2.80        3.17      3.80 o 
  -2   2  22       43.96       32.61      5.75 o 
  -1   2  22        6.52        3.99      4.23 o 
   0   2  22        5.07        6.11      5.07 o 
   1   2  22        0.20       -0.05      4.43 o 
   2   2  22        4.15        3.42      5.19 o 
  -4   3  22        4.49        5.09      5.19 o 
  -3   3  22       22.24       32.15      4.77 o 
  -2   3  22      113.77      139.83     10.05 o 
  -1   3  22        6.44        7.05      5.11 o 
   0   3  22        6.37        8.09      4.85 o 
   1   3  22       14.57       32.81      7.31 o 
  -3  -3  23       26.77       45.69      7.60 o 
  -2  -3  23        6.97       14.91      5.91 o 
  -1  -3  23        6.69        7.88      4.69 o 
  -5  -2  23       26.61       23.41      5.85 o 
  -4  -2  23        6.90        8.69      4.98 o 
  -3  -2  23       28.57       34.83      6.82 o 
  -2  -2  23      107.17       94.29      7.97 o 
  -1  -2  23       15.32       14.71      5.50 o 
   0  -2  23        1.81        0.81      3.91 o 
   1  -2  23        9.97       11.55      5.35 o 
   2  -2  23        2.41        5.34      5.04 o 
  -6  -1  23        2.44        0.98      4.09 o 
  -5  -1  23        1.42       -3.32      3.17 o 
  -4  -1  23       17.49       12.53      4.75 o 
  -3  -1  23       19.43       25.69      5.77 o 
  -2  -1  23        1.98       -2.09      3.40 o 
  -1  -1  23        1.25        0.85      3.50 o 
   0  -1  23       17.41       18.52      5.40 o 
   1  -1  23        0.52        0.85      4.43 o 
   2  -1  23        2.73       -0.88      4.25 o 
  -6   0  23       51.07       59.42      8.34 o 
  -5   0  23        0.12       -0.21      4.03 o 
  -4   0  23        3.85       -1.84      3.52 o 
  -3   0  23        5.30        2.13      3.39 o 
  -2   0  23        0.04       -2.24      3.26 o 
  -1   0  23       61.54       42.55      6.43 o 
   0   0  23       28.12       21.61      5.28 o 
   1   0  23        1.24       -0.92      3.59 o 
  -6   1  23        2.65        3.58      4.62 o 
  -5   1  23        1.31       -2.70      3.86 o 
  -4   1  23       16.87       18.12      5.72 o 
  -3   1  23       20.12       12.57      4.52 o 
  -2   1  23        2.06        2.66      3.89 o 
  -1   1  23        1.45       -1.98      3.06 o 
   0   1  23       17.77       24.47      5.31 o 
   2   1  23        2.77        6.70      5.13 o 
  -5   2  23       27.07       19.62      6.47 o 
  -4   2  23        6.99       -0.06      3.45 o 
  -3   2  23       28.97       26.78      5.80 o 
  -2   2  23      108.14      111.65      8.29 o 
  -1   2  23       14.77       23.94      5.85 o 
   0   2  23        1.81        1.61      4.64 o 
   1   2  23       10.44       16.21      6.01 o 
   2   2  23        2.49        5.70      4.90 o 
  -3   3  23       26.58       37.65     10.75 o 
  -2   3  23        6.83        9.68      5.47 o 
  -1   3  23        6.88       18.52      5.89 o 
  -4  -2  24        9.79       11.57      5.64 o 
  -3  -2  24       26.96       35.37      6.84 o 
  -2  -2  24        8.84        8.06      4.79 o 
  -1  -2  24        2.75        2.04      3.86 o 
   0  -2  24       17.73       19.95      5.94 o 
  -5  -1  24        7.40        2.67      4.45 o 
  -4  -1  24        4.19        4.45      4.01 o 
  -3  -1  24        7.96       10.61      5.08 o 
  -2  -1  24       27.23       40.74      6.97 o 
  -1  -1  24       41.21       43.48      7.01 o 
   0  -1  24        4.43        8.54      4.88 o 
   1  -1  24       10.75        8.48      4.81 o 
   2  -1  24       29.13       31.37      7.35 o 
  -5   0  24        2.90        2.63      4.25 o 
  -4   0  24       24.44       16.35      5.55 o 
  -3   0  24        8.73        2.99      3.84 o 
  -2   0  24        3.75        6.79      3.91 o 
  -1   0  24        0.03       -2.93      3.95 o 
   0   0  24        5.03        3.12      3.76 o 
   1   0  24        8.52        4.91      4.54 o 
  -5   1  24        6.90        3.34      4.85 o 
  -4   1  24        3.97        5.58      4.82 o 
  -3   1  24        7.90       -0.97      3.34 o 
  -2   1  24       27.07       25.88      5.90 o 
  -1   1  24       40.92       31.98      5.80 o 
  -4   2  24        9.50        5.01      5.41 o 
  -3   2  24       27.23       29.86      6.25 o 
  -2   2  24        9.14        7.71      4.39 o 
   0   2  24       18.49       23.89      6.60 o 
  -2  -2  25       24.33       25.33      6.46 o 
  -4  -1  25        7.29        2.66      4.43 o 
  -3  -1  25       18.01       20.82      5.53 o 
  -2  -1  25       17.95       17.55      5.51 o 
  -1  -1  25        3.58        8.04      4.39 o 
   0  -1  25        4.04        3.57      4.78 o 
  -5   0  25        0.01        1.82      4.48 o 
  -4   0  25        9.57        5.16      4.10 o 
  -3   0  25        0.74       -1.64      3.91 o 
  -2   0  25       13.42        7.34      4.71 o 
  -1   0  25       36.88       21.55      5.79 o 
   0   0  25        2.01        0.70      4.47 o 
   1   0  25       10.83       14.04      5.92 o 
  -4   1  25        7.10        3.53      4.71 o 
  -3   1  25       17.90       14.67      5.22 o 
  -2   1  25       18.33       16.24      5.56 o 
  -1   1  25        3.50        4.24      4.48 o 
  -2   2  25       24.05       18.00      5.45 o 
  -3   0  26        5.58        7.98      4.94 o 
  -2   0  26       54.17       68.00      8.78 o 
  -1   0  26       12.84       18.24      5.74 o 
                                                 
